# Supplementary material for: Loss of Adipocyte STAT5 Confers Increased Depot-Specific Adiposity in Male and Female Mice That Is Not Associated With Altered Adipose Tissue Lipolysis
Source: Front Endocrinol (Lausanne). 2022 Apr 7;13:812802. doi: 10.3389/fendo.2022.812802 (PMC9022209; doi:10.3389/fendo.2022.812802)
Supplement: Supplementary file 2 [file Table_3.xlsx]

## Sheet: Table S3_DEgenes
gene	ensemblid	logFC_male_KOvsWT	AveExpr_male_KOWT	t_male_KOvsWT	P.Value_male_KOvsWT	adj.P.Val_male_KOvsWT	B_male_KOvsWT		gene	ensemblid	logFC_female_KOvsWT	AveExpr_female_KOWT	t_female_KOvsWT	P.Value_female_KOvsWT	adj.P.Val_female_KOvsWT	B_female_KOvsWT					gene_common_malefemale_adjP05	gene_uniqmale_adjP05	gene_uniq_female_adjP05
Rab5c	ENSMUSG00000019173	0.38697	8.54442	3.64234	0.00127486	0.0497987	-1.15369		Ehd3	ENSMUSG00000024065	0.977709	3.6595	4.52871	0.000134107	0.0492556	1.12255					A430105I19Rik	Sh3pxd2a	Ptdss2
Mmp12	ENSMUSG00000049723	3.4149	2.44492	10.7735	9.72558e-11	1.47022e-06	13.5904		Alkal2	ENSMUSG00000054204	1.55518	1.78023	4.5208	0.000136848	0.0492556	0.896474					Adig	Rab11fip4	Lctl
Adra1b	ENSMUSG00000050541	0.826	2.89567	3.64746	0.00125863	0.0492919	-1.02153		Cdsn	ENSMUSG00000039518	0.838484	5.26102	4.57939	0.000117794	0.0453421	1.19076					Aldh1a1	Crtac1	Idh2
Orai1	ENSMUSG00000049686	0.514924	5.54767	3.64751	0.00125844	0.0492919	-1.14458		Rasgrf2	ENSMUSG00000021708	0.80069	4.97227	4.57222	0.000119976	0.0453421	1.18643					Alkal2	Vsig8	Sh3kbp1
Dock8	ENSMUSG00000052085	0.589393	4.0091	3.65074	0.00124832	0.049143	-1.02309		Aldh1a1	ENSMUSG00000053279	0.661045	6.07244	4.63109	0.000103196	0.0432405	1.29677					Cacna1e	Plagl1	Dmbt1
Pitpnm1	ENSMUSG00000024851	0.468115	4.58257	3.65448	0.00123669	0.048812	-1.07552		Adig	ENSMUSG00000044405	-0.641522	7.55553	-4.61405	0.000107796	0.0432405	1.25399					Cdkl4	Hip1	Rasgrf2
Cacna1e	ENSMUSG00000004110	2.71131	1.58228	5.59235	8.95814e-06	0.00398295	3.19626		Gm5627	ENSMUSG00000093812	1.73392	-0.361773	4.6108	0.000108695	0.0432405	-0.120424					Cp	Gpnmb	Apol6
Vnn3	ENSMUSG00000020010	-0.685816	4.75901	-3.65675	0.00122965	0.0486612	-1.0878		Vat1l	ENSMUSG00000046844	1.01511	3.71387	4.70567	8.52667e-05	0.0372959	1.54025					Endou	Itgax	Zfp423
Arxes2	ENSMUSG00000048040	-0.630465	6.51362	-3.65854	0.00122414	0.0485704	-1.13697		Npr3	ENSMUSG00000022206	1.3645	8.05134	4.72243	8.16888e-05	0.0372959	1.51781		Venn analysis			Gm43069	Acp5	Cfb
Snx8	ENSMUSG00000029560	0.585722	6.43695	3.66005	0.00121953	0.0485148	-1.13339		Cdc42ep1	ENSMUSG00000049521	0.810273	6.80836	4.72307	8.15559e-05	0.0372959	1.51525					Gm5627	Ctcflos	Ehd3
Rab31	ENSMUSG00000056515	0.721326	5.38357	3.66133	0.00121562	0.0484869	-1.10048		Parp3	ENSMUSG00000023249	0.391824	7.16357	4.70074	8.63501e-05	0.0372959	1.46057					Kng2	Tspan17	Vat1l
Il1rn	ENSMUSG00000026981	2.42711	2.68745	4.62653	0.000104407	0.0145319	1.34672		Sh3kbp1	ENSMUSG00000040990	0.422344	5.64168	4.76534	7.31971e-05	0.0364443	1.62975					Lbp	Rab6b	Parp3
Dnajc8	ENSMUSG00000054405	0.300489	6.6746	3.67025	0.00118873	0.047645	-1.10932		Rhbdl3	ENSMUSG00000017692	1.09099	2.56717	4.75721	7.47353e-05	0.0364443	1.62891					Lrrc3	Nabp1	Serpina3m
Aacs	ENSMUSG00000029482	-0.866467	6.0053	-3.66937	0.00119136	0.047645	-1.10652		Itga7	ENSMUSG00000025348	0.61767	5.96632	4.79531	6.77981e-05	0.0354241	1.7017					Mturn	Slc16a1	Hp
Alkal2	ENSMUSG00000054204	1.05043	1.78023	3.67355	0.00117894	0.0474387	-0.82372		Gm43069	ENSMUSG00000107179	3.71813	-0.482006	4.79439	6.79566e-05	0.0354241	-0.00991636					Npr3	Sctr	Elavl3
Evl	ENSMUSG00000021262	1.02802	4.39808	3.67322	0.00117993	0.0474387	-0.997578		Idh2	ENSMUSG00000030541	0.45875	7.0507	4.83443	6.13452e-05	0.0343465	1.7869					Orm3	Ntm	Cdc42ep1
Adam8	ENSMUSG00000025473	2.02609	3.98726	4.43294	0.000171344	0.0185886	0.832295		Apol6	ENSMUSG00000033576	0.634183	8.4751	4.87732	5.49782e-05	0.0321365	1.89793					Prrg3	Adrb3	Cdsn
Dhrs9	ENSMUSG00000027068	1.98477	0.752221	3.70043	0.00110202	0.0455172	-0.827507		Serpina3m	ENSMUSG00000079012	2.03842	1.031	4.87523	5.52722e-05	0.0321365	0.901698					Rap1gap2	Mmp12	Itga7
Pianp	ENSMUSG00000030329	1.94219	1.42262	5.4319	1.34227e-05	0.00471887	2.9354		Cfb	ENSMUSG00000090231	0.663736	7.38024	5.07263	3.34032e-05	0.0215581	2.36808					Rhbdl3	Gng2
Gm5627	ENSMUSG00000093812	1.93587	-0.361773	6.78404	4.79798e-07	0.000986015	4.63309		Lctl	ENSMUSG00000032401	1.78682	2.84977	5.06307	3.4226e-05	0.0215581	2.31883					Sfrp5	Nap1l5
Spp1	ENSMUSG00000029304	1.85928	1.61308	3.84954	0.000756916	0.0375157	-0.437298		Ptdss2	ENSMUSG00000025495	-0.443206	4.76977	-5.15011	2.74236e-05	0.0188438	2.5808					Tbx18	Dusp16
Tnfaip8l2	ENSMUSG00000013707	0.90031	3.73666	3.68656	0.00114109	0.0462371	-0.930474		Zfp423	ENSMUSG00000045333	0.595018	5.52832	5.22286	2.27945e-05	0.018644	2.74466					Trim67	Gas2l3
Ifi30	ENSMUSG00000031838	0.799182	5.09375	3.68557	0.00114392	0.0462371	-1.03313		Prrg3	ENSMUSG00000033361	0.813555	4.51542	5.1726	2.58996e-05	0.018644	2.64345					Wfdc21	Tpm4
Matk	ENSMUSG00000004933	1.70241	0.307891	4.16489	0.000339817	0.0253055	0.0736803		Lrrc3	ENSMUSG00000051652	0.987773	2.81388	5.19885	2.42276e-05	0.018644	2.63855					Zfp949	Lgals3
1700047G03Rik	ENSMUSG00000099349	1.6885	1.72847	4.35877	0.000207132	0.020057	0.718389		Elavl3	ENSMUSG00000003410	1.84747	0.57924	5.17472	2.576e-05	0.018644	1.67406						Flot1
Itgax	ENSMUSG00000030789	1.62695	2.83581	6.07609	2.68221e-06	0.00186581	4.67306		Sfrp5	ENSMUSG00000018822	1.63405	5.71041	5.27947	1.97436e-05	0.0175567	2.88616						F7
Medag	ENSMUSG00000029659	0.508305	5.64841	3.69002	0.00113122	0.0460885	-1.04955		Mturn	ENSMUSG00000038065	1.05142	4.90915	5.30837	1.83485e-05	0.0174848	2.96334						Paqr7
Slc37a2	ENSMUSG00000032122	1.60768	2.66663	4.58809	0.000115199	0.0151432	1.25899		Trim67	ENSMUSG00000036913	1.4336	4.63347	5.305	1.85061e-05	0.0174848	2.95696						Rnf128
Bag5	ENSMUSG00000049792	0.467687	5.32776	3.68899	0.00113415	0.0460885	-1.03705		Lbp	ENSMUSG00000016024	0.957186	7.77624	5.43428	1.33425e-05	0.0144071	3.24664						Atp6v0d2
Lyz2	ENSMUSG00000069516	1.0057	9.22697	3.69508	0.00111695	0.045635	-1.0063		Cdkl4	ENSMUSG00000033966	2.06171	-0.105869	5.47495	1.20403e-05	0.014001	2.24857						Dlk1
Cln8	ENSMUSG00000026317	0.609732	5.45864	3.6958	0.00111493	0.045635	-1.03156		Cacna1e	ENSMUSG00000004110	2.63528	1.58228	5.61434	8.47646e-06	0.0106782	3.08406						Trem2
Atp1a4	ENSMUSG00000007107	1.5588	0.710791	3.81863	0.000818368	0.0389809	-0.539997		Endou	ENSMUSG00000022468	1.18699	4.15064	5.69079	6.99687e-06	0.0096156	3.8555						Gpr137b
Sfrp5	ENSMUSG00000018822	1.54934	5.71041	5.27137	2.01534e-05	0.00571392	2.81605		A430105I19Rik	ENSMUSG00000045838	1.02417	4.15175	5.73697	6.23283e-06	0.00942217	3.95914						Amz1
Lat2	ENSMUSG00000040751	1.5197	5.11198	4.60972	0.000108995	0.0147114	1.20703		Tbx18	ENSMUSG00000032419	-0.811911	4.50502	-5.92989	3.85282e-06	0.00702157	4.4331						C130074G19Rik
Rab11fip4	ENSMUSG00000017639	1.49339	2.22714	5.84717	4.73338e-06	0.00257319	3.90129		Wfdc21	ENSMUSG00000051748	1.09329	8.55759	5.89707	4.18033e-06	0.00702157	4.35645						Aldh5a1
Scn3b	ENSMUSG00000049281	1.47189	0.344575	4.34512	0.000214489	0.0201394	0.32428		Zfp949	ENSMUSG00000032425	1.10249	2.85631	5.91878	3.9607e-06	0.00702157	4.28427						Adcyap1r1
Blnk	ENSMUSG00000061132	1.46262	3.85621	4.06359	0.000439844	0.028415	-0.0146113		Hp	ENSMUSG00000031722	1.29179	11.1239	6.29737	1.55685e-06	0.00535482	5.28809						Pianp
Atf3	ENSMUSG00000026628	1.42717	2.56388	4.3108	0.000234149	0.020756	0.61667		Dmbt1	ENSMUSG00000047517	-2.33077	2.82162	-6.19427	2.00466e-06	0.00535482	5.05514						Slc5a3
Card10	ENSMUSG00000033170	0.463832	4.85012	3.69812	0.00110844	0.0455333	-0.993044		Rap1gap2	ENSMUSG00000038807	1.17966	4.41899	6.17049	2.12535e-06	0.00535482	4.98344						Vsir
Nfe2l2	ENSMUSG00000015839	0.368705	5.9433	3.69843	0.00110758	0.0455333	-1.03458		Orm3	ENSMUSG00000028359	1.99853	3.29153	6.60667	7.3446e-07	0.00370094	5.73324						Itgb5
Hoxa9	ENSMUSG00000038227	-0.549288	4.8439	-3.70517	0.001089	0.0451024	-0.970116		Cp	ENSMUSG00000003617	-0.789657	6.71195	-7.17152	1.9184e-07	0.00145002	7.28432						Tst
Reps2	ENSMUSG00000040855	0.677796	3.72678	3.70996	0.00107597	0.0446853	-0.874972		Kng2	ENSMUSG00000060459	2.39024	1.78049	8.66843	6.67837e-09	0.000100957	9.43311						Pld3
Fam207a	ENSMUSG00000032977	0.377868	5.84409	3.71013	0.0010755	0.0446853	-1.0013															Crip2
Renbp	ENSMUSG00000031387	0.885874	3.29316	3.71649	0.00105845	0.0444642	-0.808275															Stat6
Ntn4	ENSMUSG00000020019	0.847239	2.52786	3.71965	0.00105009	0.0444642	-0.729055															Itih5
Myrip	ENSMUSG00000041794	0.81584	1.32574	3.71513	0.00106208	0.0444642	-0.729018															Nceh1
Slc30a1	ENSMUSG00000037434	0.408898	5.17973	3.7177	0.00105525	0.0444642	-0.959931															Blvra
Entpd6	ENSMUSG00000033068	-0.445134	4.98383	-3.71413	0.00106476	0.0444642	-0.965571															Myo1e
Gm43581	ENSMUSG00000105199	-1.02501	1.80591	-3.7155	0.0010611	0.0444642	-0.727487															Cela1
Prdx5	ENSMUSG00000024953	0.454924	6.91641	3.72153	0.00104513	0.04438	-0.987159															Metrn
Apba1	ENSMUSG00000024897	0.570163	4.44367	3.72412	0.00103835	0.0442161	-0.908272															Itgb1
Ttc39c	ENSMUSG00000024424	0.535759	3.89928	3.72532	0.00103524	0.0442081	-0.834409															Slc22a23
Marc1	ENSMUSG00000026621	1.29834	3.56911	3.72891	0.00102593	0.0439346	-0.77185															Stat5a
Wfdc21	ENSMUSG00000051748	0.702489	8.55759	3.73682	0.0010057	0.0432027	-0.924173															Wfs1
Galns	ENSMUSG00000015027	0.622547	3.2294	3.73886	0.00100057	0.0432027	-0.774949															Ltbp2
Scx	ENSMUSG00000034161	-1.82544	0.77396	-3.73672	0.00100598	0.0432027	-1.07422															Hcar1
Cpne2	ENSMUSG00000034361	0.364193	5.63274	3.74386	0.000988056	0.0427978	-0.916808															Fgf1
Lcp1	ENSMUSG00000021998	0.982786	6.56165	3.75429	0.000962456	0.0420173	-0.90671															Mfge8
Rnf111	ENSMUSG00000032217	0.64277	4.74562	3.75231	0.000967257	0.0420173	-0.842302															Arhgap25
Atp6v1a	ENSMUSG00000052459	0.367578	7.75446	3.75237	0.000967129	0.0420173	-0.903659															B3gnt8
Fam129a	ENSMUSG00000026483	0.522707	5.56088	3.75659	0.000956901	0.0419289	-0.880195															Adcy5
Gys1	ENSMUSG00000003865	-0.500229	7.91119	-3.76104	0.000946237	0.0415822	-0.879981															Cltb
Gm24009	ENSMUSG00000088359	-0.737264	3.11069	-3.76114	0.000946001	0.0415822	-0.699305															Ptpre
Lyl1	ENSMUSG00000034041	0.744483	4.58751	3.76493	0.000937014	0.0414176	-0.813883															Rpap3
Rhbdl3	ENSMUSG00000017692	0.90513	2.56717	3.76802	0.000929746	0.0412169	-0.625018															Hspd1-ps4
Dbp	ENSMUSG00000059824	1.22441	3.85275	3.77186	0.000920796	0.0409402	-0.755073															Itpripl2
Sumo3	ENSMUSG00000020265	0.344237	8.75084	3.77441	0.000914896	0.0407979	-0.835351															Ankrd29
Uchl1	ENSMUSG00000029223	1.04585	2.27843	3.77705	0.000908846	0.040648	-0.602191															Chdh
Capg	ENSMUSG00000056737	1.14829	6.21301	3.77883	0.000904767	0.0405856	-0.843471															Ephx2
Comp	ENSMUSG00000031849	1.42561	-0.278364	3.78015	0.000901769	0.0405716	-0.816511															Tnfrsf1b
Ifi27l2a	ENSMUSG00000079017	-0.675341	9.73082	-3.7827	0.000896	0.0404323	-0.779184															Cyb5r3
Sertad3	ENSMUSG00000055200	0.704254	5.87957	3.7883	0.00088343	0.0402152	-0.813781															Cdr2
Tspan4	ENSMUSG00000025511	0.60409	6.37848	3.78969	0.000880345	0.0402152	-0.82326															Ptk2b
Plekha2	ENSMUSG00000031557	0.523587	6.02847	3.78631	0.000887864	0.0402152	-0.822965															Ptpra
Skap2	ENSMUSG00000059182	0.433275	6.6253	3.79034	0.000878898	0.0402152	-0.822456															Trit1
Sfmbt1	ENSMUSG00000006527	0.420878	4.15101	3.79196	0.000875307	0.0402152	-0.703343															Slc25a25
Gm38157	ENSMUSG00000103364	-0.834226	2.20335	-3.78886	0.000882191	0.0402152	-0.570933															Lipa
A830018L16Rik	ENSMUSG00000057715	-0.972252	1.55934	-3.78602	0.000888529	0.0402152	-0.571308															Fnip2
Pold4	ENSMUSG00000024854	0.518676	4.56025	3.79456	0.000869596	0.0402009	-0.729741															Tifa
Tln1	ENSMUSG00000028465	0.435889	7.38886	3.79748	0.000863212	0.0400282	-0.803039															Gpr146
Cd68	ENSMUSG00000018774	1.25989	5.982	3.8037	0.000849779	0.0395265	-0.784458															Slc8b1
Mc2r	ENSMUSG00000045569	0.735825	3.41665	3.80741	0.000841867	0.0392794	-0.606893															Tbc1d5
Cd300a	ENSMUSG00000034652	1.29796	2.5556	3.81127	0.000833696	0.0390876	-0.544022															Nfe2l3
Thsd7a	ENSMUSG00000032625	0.658805	4.38852	3.81227	0.000831608	0.0390876	-0.710877															Gusb
Mfsd1	ENSMUSG00000027775	0.45462	7.76868	3.81322	0.000829618	0.0390876	-0.756041															Uhrf1bp1l
Prkacb	ENSMUSG00000005034	0.411833	5.75921	3.81057	0.000835173	0.0390876	-0.755769															Arl11
Nos3	ENSMUSG00000028978	-0.585759	5.58734	-3.8119	0.000832387	0.0390876	-0.758634															Gfod2
Ctif	ENSMUSG00000052928	0.53194	3.78473	3.81784	0.00082	0.0389809	-0.612325															Mogat1
Ctnnal1	ENSMUSG00000038816	0.522247	3.52976	3.82056	0.000814383	0.0389589	-0.57266															Kiss1r
Aldh3b1	ENSMUSG00000024885	0.720011	3.7779	3.82733	0.00080058	0.0387703	-0.60824															Sptbn1
Borcs6	ENSMUSG00000045176	0.534406	5.88156	3.82941	0.000796387	0.0387703	-0.716464															Ephx1
Coro1c	ENSMUSG00000004530	0.524518	8.28939	3.8244	0.000806535	0.0387703	-0.719907															Il1rn
Pea15a	ENSMUSG00000013698	0.491825	6.70797	3.82542	0.000804454	0.0387703	-0.738029															Gm44005
Car3	ENSMUSG00000027559	-0.685738	14.5587	-3.82845	0.00079833	0.0387703	-0.555091															Fam20c
Gm11837	ENSMUSG00000086587	-0.722235	3.81084	-3.82374	0.000807875	0.0387703	-0.612375															Slc37a2
Adtrp	ENSMUSG00000058022	-0.898449	4.32964	-3.82756	0.000800126	0.0387703	-0.647419															Casz1
Akr1b8	ENSMUSG00000029762	0.651566	4.30588	3.83692	0.000781435	0.0383537	-0.623673															Pla2g5
Tbc1d2b	ENSMUSG00000037410	0.484442	5.58334	3.83852	0.000778285	0.0383236	-0.686678															Neurl1b
Scp2	ENSMUSG00000028603	-0.435872	7.55084	-3.84496	0.000765721	0.0378281	-0.68172															Lat2
F10	ENSMUSG00000031444	1.56616	0.55117	3.85007	0.000755885	0.0375157	-0.484278															Slc11a1
Gpld1	ENSMUSG00000021340	-0.727457	1.53157	-3.85418	0.000748078	0.0373224	-0.423611															Flot2
Ctss	ENSMUSG00000038642	1.27087	7.60207	3.85664	0.000743449	0.0372143	-0.651554															Fam117b
Atp6v0a1	ENSMUSG00000019302	0.583948	6.1561	3.85793	0.000741027	0.0372143	-0.656625															Anxa2
Ctnna1	ENSMUSG00000037815	0.326858	7.13052	3.85923	0.000738601	0.0372143	-0.656607															Ttpa
Osbpl1a	ENSMUSG00000044252	-0.378143	5.86806	-3.86207	0.000733313	0.0370752	-0.642216															Adipor2
Aldh4a1	ENSMUSG00000028737	-0.494848	5.70254	-3.86226	0.000732954	0.0370752	-0.634287															Chst12
Pon1	ENSMUSG00000002588	-1.35578	3.97775	-3.86991	0.000718907	0.0365917	-0.515738															Serping1
Pcsk6	ENSMUSG00000030513	0.695472	5.09611	3.87242	0.000714374	0.0364837	-0.591247															Tbc1d10b
Cd93	ENSMUSG00000027435	0.56416	7.44268	3.87979	0.000701168	0.0360215	-0.602276															Cdk14
Ahsa2	ENSMUSG00000020288	-0.526351	4.70054	-3.87879	0.00070294	0.0360215	-0.551454															Plvap
Dok1	ENSMUSG00000068335	0.69102	4.65882	3.88251	0.000696368	0.0359283	-0.541776															Olfm1
Rad21	ENSMUSG00000022314	0.36398	7.09198	3.88366	0.000694332	0.0359283	-0.597475															Rgs1
Clec7a	ENSMUSG00000079293	1.0575	4.07471	3.89091	0.000681725	0.0358787	-0.477046															Gm43672
Fam129b	ENSMUSG00000026796	0.999194	5.89854	3.88983	0.000683578	0.0358787	-0.561779															Tln2
Crlf2	ENSMUSG00000033467	0.682683	5.27557	3.88576	0.00069066	0.0358787	-0.562138															Peak1
Tsc22d3	ENSMUSG00000031431	0.676902	5.93088	3.89245	0.000679069	0.0358787	-0.573416															Atp1a3
Mfsd11	ENSMUSG00000020818	0.627032	4.41558	3.88693	0.000688624	0.0358787	-0.507985															C1qtnf1
Tbcel	ENSMUSG00000037287	0.497509	4.83835	3.88822	0.000686373	0.0358787	-0.525887															Sbsn
Grb2	ENSMUSG00000059923	0.371479	6.52587	3.88823	0.000686364	0.0358787	-0.586031															Tbc1d10a
Hspd1	ENSMUSG00000025980	-0.411238	6.7078	-3.88902	0.000684989	0.0358787	-0.584735															Cdkn2b
Ucp2	ENSMUSG00000033685	0.724405	4.82225	3.90176	0.000663248	0.0354287	-0.50208															Dusp10
Ap3m2	ENSMUSG00000031539	0.554873	4.70684	3.90377	0.000659878	0.0353737	-0.487864															Adam8
Fam49a	ENSMUSG00000020589	0.567144	4.54741	3.90948	0.000650405	0.03499	-0.468775															Dsn1
Snrnp25	ENSMUSG00000040767	0.522157	4.13199	3.91489	0.000641558	0.0347543	-0.403273															1700113A16Rik
Itpripl1	ENSMUSG00000074825	0.424166	5.70905	3.91356	0.000643725	0.0347543	-0.511297															Rccd1
Rai2	ENSMUSG00000043518	-0.53162	5.27419	-3.91586	0.000639983	0.0347543	-0.494207															Rgs10
Cybb	ENSMUSG00000015340	0.903674	6.48794	3.92084	0.000631964	0.0345776	-0.505662															1700047G03Rik
Gltp	ENSMUSG00000011884	0.79896	5.45177	3.92254	0.000629241	0.0345776	-0.482512															Rtf2
Kcnk6	ENSMUSG00000046410	0.729474	2.61633	3.91982	0.00063359	0.0345776	-0.284539															Npc1
Atp6v1b2	ENSMUSG00000006273	0.537003	8.41596	3.93856	0.000604219	0.0333357	-0.441693															Sfxn5
Klf16	ENSMUSG00000035397	0.517001	3.41017	3.9391	0.00060339	0.0333357	-0.271981															Hspb7
Mrs2	ENSMUSG00000021339	-0.770953	2.25794	-3.94335	0.000596917	0.033175	-0.22244															Micu1
Sephs2	ENSMUSG00000049091	-0.428172	5.91967	-3.9511	0.00058531	0.03265	-0.42795															Dhrs1
Tyrobp	ENSMUSG00000030579	1.11612	5.64302	3.95774	0.000575525	0.0323016	-0.404152															Nin
Pnpla7	ENSMUSG00000036833	0.438364	5.30455	3.95678	0.000576929	0.0323016	-0.39674															Pkib
Adgre1	ENSMUSG00000004730	1.12696	4.50029	3.96065	0.000571304	0.0322516	-0.347643															Bcl6
1700056E22Rik	ENSMUSG00000044854	-0.7111	2.35957	-3.96209	0.000569216	0.0322516	-0.180661															Gm45051
Klhl2	ENSMUSG00000031605	-0.752437	6.11123	-3.96032	0.000571769	0.0322516	-0.409622															Klhl25
Iqgap1	ENSMUSG00000030536	0.643128	7.53096	3.96656	0.000562791	0.0321346	-0.393536															Ctsb
Phactr2	ENSMUSG00000062866	0.406018	5.87091	3.96619	0.000563318	0.0321346	-0.3888															Atf3
B230208H11Rik	ENSMUSG00000097378	-0.559016	3.26848	-3.96648	0.000562908	0.0321346	-0.218348															Fah
Mustn1	ENSMUSG00000042485	0.744619	3.94906	3.97244	0.000554464	0.0319917	-0.292447															Clec12a
Ly9	ENSMUSG00000004707	1.28885	3.80871	3.97457	0.000551472	0.0319515	-0.242581															Pik3r1
Sept8	ENSMUSG00000018398	0.516575	6.3405	3.97444	0.000551654	0.0319515	-0.375459															Rap2a
Rasl2-9	ENSMUSG00000083649	-1.30078	0.101208	-3.97909	0.00054518	0.0318204	-0.416376															Snhg5
Plxna2	ENSMUSG00000026640	0.401522	4.69351	3.98296	0.000539858	0.0316319	-0.30101															Cerk
Sh3bgrl3	ENSMUSG00000028843	0.938181	6.02385	3.99402	0.000524909	0.0312354	-0.320009															Cd84
Fam114a1	ENSMUSG00000029185	0.469904	5.60478	3.98959	0.000530851	0.0312354	-0.321898															Marveld1
Ostm1	ENSMUSG00000038280	0.453885	4.01182	3.98946	0.000531025	0.0312354	-0.229909															Pfkfb4
Gnal	ENSMUSG00000024524	-1.6012	1.04161	-3.99169	0.000528026	0.0312354	-0.113571															Il3ra
Myo1f	ENSMUSG00000024300	1.30443	3.56297	3.9964	0.000521742	0.0311746	-0.188247															S100a6
Rnf144b	ENSMUSG00000038068	0.728118	4.16511	3.99761	0.000520148	0.0311746	-0.22735															Ndufaf7
Stk24	ENSMUSG00000063410	0.513549	4.77204	4.00385	0.00051197	0.0308345	-0.240531															Dap
Kctd10	ENSMUSG00000001098	0.488725	4.80302	4.00581	0.000509422	0.0308037	-0.246804															Zfp612
Tmem37	ENSMUSG00000050777	0.905226	2.91014	4.01166	0.000501907	0.0304712	-0.103267															Hpgds
Adig	ENSMUSG00000044405	-0.552225	7.55553	-4.01192	0.000501584	0.0304712	-0.284473															Snx5
Mccc1	ENSMUSG00000027709	-0.663969	7.1602	-4.01359	0.000499453	0.0304712	-0.28024															Wasf2
Npffr1	ENSMUSG00000020090	-1.40881	-0.243098	-4.01437	0.000498462	0.0304712	-0.211329															Nostrin
Bok	ENSMUSG00000026278	0.490228	4.29123	4.02682	0.000482947	0.0297988	-0.154274															Cd300lb
Gnai2	ENSMUSG00000032562	0.485325	8.40499	4.03401	0.000474197	0.0293788	-0.216581															Gm44386
Tifab	ENSMUSG00000049625	1.0529	2.52704	4.03663	0.000471051	0.0293645	-0.0117299															2210016L21Rik
Rbm3	ENSMUSG00000031167	0.574206	3.74956	4.03837	0.000468972	0.0293645	-0.0689228															Zfp598
B430010I23Rik	ENSMUSG00000084960	-0.676864	4.95009	-4.03582	0.000472024	0.0293645	-0.197311															Ehd4
Cdk5r1	ENSMUSG00000048895	0.800499	2.63467	4.04438	0.000461862	0.0290916	0.00283436															Igfals
Itgbl1	ENSMUSG00000032925	0.792137	3.98683	4.04459	0.000461609	0.0290916	-0.144865															Wif1
Ctsl	ENSMUSG00000021477	0.7209	8.57497	4.04675	0.000459085	0.0290916	-0.17794															Slc36a2
Bcl2l10	ENSMUSG00000032191	-1.45502	-0.444081	-4.04963	0.000455731	0.0290687	-0.362992															Scn3b
Plxna1	ENSMUSG00000030084	0.60837	4.51543	4.05134	0.000453763	0.0290658	-0.110268															Carns1
Atg101	ENSMUSG00000037204	0.372025	5.69406	4.05683	0.000447467	0.0287845	-0.165369															Wwp1
Susd3	ENSMUSG00000021384	0.979577	2.44797	4.06871	0.000434143	0.028415	0.059026															Fam185a
Dnase1l1	ENSMUSG00000019088	0.656729	3.81893	4.06556	0.00043764	0.028415	-0.0467739															Prelp
Rhoa	ENSMUSG00000007815	0.397067	9.44843	4.06755	0.000435431	0.028415	-0.113378															Serpinb9b
Dnajb14	ENSMUSG00000074212	0.31094	6.20382	4.06445	0.000438883	0.028415	-0.156789															Hdac9
Unc119	ENSMUSG00000002058	0.663962	5.96153	4.07306	0.000429368	0.0283439	-0.124307															Flii
Zranb3	ENSMUSG00000036086	1.27251	1.70921	4.07772	0.000424309	0.0283277	0.0708206															Pdxk
Lbp	ENSMUSG00000016024	0.723844	7.77624	4.07501	0.000427248	0.0283277	-0.122964															F730043M19Rik
Mrps6	ENSMUSG00000039680	0.579063	8.98551	4.07534	0.000426887	0.0283277	-0.103016															Ticam2
Nptn	ENSMUSG00000032336	0.453925	7.16946	4.0815	0.000420241	0.0282346	-0.116693															Nup93
Stat5b	ENSMUSG00000020919	-0.485708	6.51754	-4.08201	0.000419702	0.0282346	-0.115437															Mmaa
Arpc3	ENSMUSG00000029465	0.493032	8.31409	4.09629	0.00040472	0.0274356	-0.0667766															Slc35f6
Csgalnact1	ENSMUSG00000036356	0.620085	2.9422	4.10459	0.000396259	0.0269831	0.126727															Trib3
Lox	ENSMUSG00000024529	0.618304	6.86411	4.11161	0.000389239	0.026625	-0.0435175															Slc1a3
Slc6a13	ENSMUSG00000030108	-0.895467	4.78756	-4.11263	0.000388229	0.026625	-0.0130431															Tk2
Gm20621	ENSMUSG00000093394	1.09668	0.935561	4.11692	0.000384008	0.0265387	0.0874825															Gxylt1
Wsb2	ENSMUSG00000029364	0.317625	5.99061	4.11645	0.000384466	0.0265387	-0.0258186															Rtl8b
Dync1i2	ENSMUSG00000027012	0.416702	7.6324	4.13271	0.00036887	0.0256968	0.0119499															Atp6v1c1
Acacb	ENSMUSG00000042010	-0.902612	5.86704	-4.1336	0.00036803	0.0256968	0.0159334															Tmem177
Ticam2	ENSMUSG00000056130	1.12741	2.28323	4.14	0.000362082	0.0254586	0.226098															E2f1
Clu	ENSMUSG00000022037	0.945636	5.72609	4.15445	0.000348986	0.0253211	0.0940258															Csgalnact1
Soat1	ENSMUSG00000026600	0.917085	4.97283	4.15468	0.000348785	0.0253211	0.11266															Ppa1
Ckb	ENSMUSG00000001270	0.849699	5.84235	4.1456	0.000356945	0.0253211	0.0493194															Soat1
E2f1	ENSMUSG00000027490	0.83041	4.40531	4.15187	0.000351291	0.0253211	0.130676															Cachd1
Trib3	ENSMUSG00000032715	0.777383	3.95871	4.15149	0.000351628	0.0253211	0.185922															Clu
Ldlrap1	ENSMUSG00000037295	0.527695	7.07162	4.15626	0.000347382	0.0253211	0.06539															Gm20621
Csad	ENSMUSG00000023044	-0.45931	8.25924	-4.14413	0.000358291	0.0253211	0.0490523															Matk
Mmaa	ENSMUSG00000037022	-0.562856	3.32578	-4.15014	0.000352846	0.0253211	0.20539															Zranb3
Tmem177	ENSMUSG00000036975	-0.589427	3.96265	-4.14395	0.000358452	0.0253211	0.137368															Ldlrap1
Cachd1	ENSMUSG00000028532	-0.678001	4.68489	-4.14617	0.000356429	0.0253211	0.0964162															Susd3
F730043M19Rik	ENSMUSG00000052125	-0.811523	2.86993	-4.15832	0.000345562	0.0253211	0.242065															Ckb
Hdac9	ENSMUSG00000004698	0.83945	3.13768	4.16744	0.000337622	0.0252665	0.265341															Csad
Rtl8b	ENSMUSG00000067924	0.57923	4.78268	4.17173	0.000333947	0.0251158	0.149157															Acacb
Prrg3	ENSMUSG00000033361	0.572087	4.51542	4.17206	0.000333668	0.0251158	0.143679															Dync1i2
Slc35f6	ENSMUSG00000029175	0.547557	4.43144	4.17967	0.000327254	0.0251158	0.195007															Cdk5r1
Atp6v1c1	ENSMUSG00000022295	0.47267	5.26555	4.17714	0.000329372	0.0251158	0.140283															Tifab
Gxylt1	ENSMUSG00000036197	0.454261	5.19832	4.17774	0.000328864	0.0251158	0.151277															Slc6a13
Tk2	ENSMUSG00000035824	0.403796	4.90244	4.17553	0.000330729	0.0251158	0.156683															Blnk
Ppa1	ENSMUSG00000020089	-0.718118	7.44336	-4.17377	0.000332212	0.0251158	0.114951															Wsb2
Carns1	ENSMUSG00000075289	0.828008	2.04423	4.18976	0.000318941	0.0248527	0.323573															Lox
Slc1a3	ENSMUSG00000005360	-0.88039	7.61493	-4.19396	0.000315538	0.0247149	0.16663															Dnase1l1
Orm3	ENSMUSG00000028359	1.0953	3.29153	4.19924	0.000311317	0.0245114	0.313972															Arpc3
Fam185a	ENSMUSG00000047221	-0.490849	3.89701	-4.20717	0.000305083	0.0241462	0.320871															Rbm3
Cd300lb	ENSMUSG00000063193	1.58165	1.82243	4.22252	0.000293367	0.0234697	0.40677															Mrps6
Nostrin	ENSMUSG00000034738	0.80603	2.69662	4.22113	0.000294404	0.0234697	0.40863															Tmem37
Nup93	ENSMUSG00000032939	0.634201	6.41325	4.22068	0.000294744	0.0234697	0.224392															Plxna1
Pdxk	ENSMUSG00000032788	0.617761	6.02626	4.22795	0.000289329	0.0234697	0.245579															Rhoa
Flii	ENSMUSG00000002812	0.374272	5.63972	4.2289	0.000288629	0.0234697	0.259444															Gnal
Gm44386	ENSMUSG00000107689	-0.992328	2.8381	-4.22037	0.000294981	0.0234697	0.40346															Stat5b
Prelp	ENSMUSG00000041577	0.916076	7.12816	4.25787	0.000268047	0.0220621	0.317983															Nptn
Wwp1	ENSMUSG00000041058	0.624636	5.62152	4.25716	0.000268534	0.0220621	0.32179															Unc119
2210016L21Rik	ENSMUSG00000029559	0.400181	4.38928	4.25752	0.000268291	0.0220621	0.397943															Itgbl1
Slc36a2	ENSMUSG00000020264	-0.633515	7.34921	-4.27727	0.000255091	0.0213555	0.363675															Bok
Zfp598	ENSMUSG00000041130	-0.663134	5.05734	-4.27635	0.000255695	0.0213555	0.397504															Dnajb14
Ehd4	ENSMUSG00000027293	0.783037	8.33567	4.28226	0.000251864	0.0212705	0.391512															Atg101
Igfals	ENSMUSG00000046070	-0.80006	5.92628	-4.28396	0.000250769	0.0212705	0.386428															Ctsl
Hpgds	ENSMUSG00000029919	1.07204	4.54386	4.29099	0.000246311	0.0210366	0.446983															1700056E22Rik
Clec12a	ENSMUSG00000053063	1.3106	3.22752	4.31759	0.000230126	0.020756	0.606664															Myo1f
S100a6	ENSMUSG00000001025	0.857654	10.6047	4.30637	0.000236817	0.020756	0.494527															B430010I23Rik
Lrrc3	ENSMUSG00000051652	0.793587	2.81388	4.29886	0.000241407	0.020756	0.584987															Npffr1
Il3ra	ENSMUSG00000068758	0.724738	4.43718	4.31456	0.000231914	0.020756	0.522584															Gnai2
Snx5	ENSMUSG00000027423	0.647042	8.68935	4.29846	0.000241652	0.020756	0.437114															B230208H11Rik
Wasf2	ENSMUSG00000028868	0.494215	6.47254	4.30347	0.000238581	0.020756	0.426947															Mrs2
Dap	ENSMUSG00000039168	0.488999	7.8484	4.31228	0.000233266	0.020756	0.454563															Rnf144b
Ndufaf7	ENSMUSG00000024082	-0.373217	4.63092	-4.29957	0.000240966	0.020756	0.473274															Ostm1
Klhl25	ENSMUSG00000055652	-0.56975	2.671	-4.31475	0.000231798	0.020756	0.627227															Stk24
Zfp612	ENSMUSG00000044676	-1.02583	1.28453	-4.29894	0.000241353	0.020756	0.450073															Ly9
Pfkfb4	ENSMUSG00000025648	0.603367	4.71173	4.33411	0.00022061	0.0202119	0.541242															Kctd10
Snhg5	ENSMUSG00000097195	-0.605041	4.53575	-4.33609	0.000219495	0.0202119	0.574522															Klf16
Hspb7	ENSMUSG00000006221	2.6674	2.15809	4.33937	0.000217663	0.0201866	0.684903															Mccc1
Cd84	ENSMUSG00000038147	1.32564	4.77518	4.34008	0.000217268	0.0201866	0.56489															Kcnk6
Pkib	ENSMUSG00000019876	1.18062	1.51739	4.34656	0.000213699	0.0201394	0.653069															Mustn1
Cerk	ENSMUSG00000035891	0.732007	5.44579	4.35369	0.000209841	0.020057	0.565938															Plxna2
Micu1	ENSMUSG00000020111	0.564312	4.01488	4.36073	0.000206096	0.020057	0.672338															Sh3bgrl3
Rap2a	ENSMUSG00000051615	0.518145	5.28595	4.35192	0.000210793	0.020057	0.57468															Fam114a1
Marveld1	ENSMUSG00000044345	0.462144	6.9814	4.35161	0.000210958	0.020057	0.544282															Adgre1
Pik3r1	ENSMUSG00000041417	-0.765993	8.84114	-4.36153	0.000205679	0.020057	0.594878															Bcl2l10
Ctsb	ENSMUSG00000021939	0.641348	9.19625	4.36855	0.000202016	0.01996	0.619765															43351
Nin	ENSMUSG00000021068	0.524759	4.41376	4.37152	0.000200489	0.0199394	0.671669															Phactr2
Fah	ENSMUSG00000030630	-0.521454	6.89077	-4.37861	0.000196887	0.0197723	0.610771															Iqgap1
Rccd1	ENSMUSG00000038930	-0.938875	2.13179	-4.37739	0.0001975	0.0197723	0.751192															Pnpla7
Serpinb9b	ENSMUSG00000021403	2.20313	-0.302739	4.38478	0.000193804	0.0196626	0.296083															Snrnp25
Gm45051	ENSMUSG00000108435	-0.98639	1.06875	-4.38825	0.000192093	0.0196208	0.637091															Tyrobp
Bcl6	ENSMUSG00000022508	-0.748497	6.2945	-4.39378	0.000189396	0.0194769	0.648547															Klhl2
Rgs10	ENSMUSG00000030844	0.80377	4.55492	4.4025	0.000185219	0.0191777	0.727269															Rasl2-9
Dhrs1	ENSMUSG00000002332	0.340834	6.37847	4.40338	0.000184805	0.0191777	0.671744															Gpld1
Npc1	ENSMUSG00000024413	0.612524	5.52069	4.4088	0.00018226	0.0191335	0.702761															Sephs2
Sfxn5	ENSMUSG00000033720	-0.653911	6.1205	-4.40935	0.000182004	0.0191335	0.687309															Spp1
Rtf2	ENSMUSG00000027502	0.380356	7.30514	4.41941	0.000177378	0.0188833	0.712857															Atp6v1b2
Cdkn2b	ENSMUSG00000073802	-1.035	2.25873	-4.42335	0.000175601	0.0188266	0.879565															Fam49a
Dsn1	ENSMUSG00000027635	0.948282	1.63383	4.43111	0.000172151	0.0185886	0.825775															Clec7a
Dusp10	ENSMUSG00000039384	-1.08211	4.1028	-4.43638	0.000169845	0.0185886	0.832786															Gltp
Sbsn	ENSMUSG00000046056	1.17409	3.59594	4.44127	0.000167731	0.0185079	0.891333															F10
Gm43672	ENSMUSG00000106019	-0.748328	2.5995	-4.45814	0.000160645	0.0178564	0.959893															Ap3m2
Rgs1	ENSMUSG00000026358	2.24149	1.67222	4.46517	0.000157785	0.0176684	0.971632															Rai2
C1qtnf1	ENSMUSG00000017446	0.992387	4.71143	4.47779	0.000152771	0.0174061	0.900903															Ucp2
Endou	ENSMUSG00000022468	0.853349	4.15064	4.47409	0.000154225	0.0174061	0.917795															Cybb
Tbc1d10a	ENSMUSG00000034412	0.521928	5.15937	4.47392	0.000154291	0.0174061	0.882534															Mfsd11
Atp1a3	ENSMUSG00000040907	1.61129	1.54672	4.48817	0.000148767	0.0171672	0.916096															Itpripl1
Peak1	ENSMUSG00000074305	0.515574	5.92566	4.50763	0.000141541	0.0164591	0.937933															Pon1
Tln2	ENSMUSG00000052698	0.831696	6.87847	4.52019	0.000137062	0.0161311	0.959465															Tbcel
Olfm1	ENSMUSG00000026833	0.793887	6.25873	4.52796	0.000134363	0.0161311	0.980425															Atp1a4
Chst12	ENSMUSG00000036599	0.592337	4.04683	4.51917	0.00013742	0.0161311	1.04783															Dok1
Plvap	ENSMUSG00000034845	0.472719	6.78633	4.53163	0.00013311	0.0161311	0.986605															Cd300a
Tbc1d10b	ENSMUSG00000042492	0.432937	5.16241	4.53445	0.000132151	0.0161311	1.02254															Ahsa2
Cdk14	ENSMUSG00000028926	0.418719	6.09848	4.53826	0.000130869	0.0161311	1.00691															Car3
Ttpa	ENSMUSG00000073988	-1.02311	2.37821	-4.52586	0.000135089	0.0161311	1.09313															Fam129b
1700113A16Rik	ENSMUSG00000096935	-1.1214	0.450856	-4.54056	0.000130099	0.0161311	0.796163															Crlf2
Wif1	ENSMUSG00000020218	-2.73392	0.888694	-4.51851	0.000137654	0.0161311	0.365004															Gm38157
Serping1	ENSMUSG00000023224	0.894441	7.94349	4.54716	0.00012792	0.0161148	1.03949															A830018L16Rik
Slc11a1	ENSMUSG00000026177	1.0225	3.5865	4.55757	0.00012456	0.0158234	1.15191															Ctnnal1
Anxa2	ENSMUSG00000032231	0.733303	10.1763	4.5595	0.000123945	0.0158234	1.1054															Tsc22d3
Fam117b	ENSMUSG00000041040	0.485571	4.69674	4.55987	0.000123827	0.0158234	1.11338															Hspd1
Adipor2	ENSMUSG00000030168	-0.635366	8.94369	-4.55872	0.000124192	0.0158234	1.07811															Grb2
Trim67	ENSMUSG00000036913	1.08799	4.63347	4.58855	0.000115065	0.0151432	1.16146															Pcsk6
Flot2	ENSMUSG00000061981	0.377829	6.03705	4.5956	0.000113007	0.0151179	1.14988															Rad21
Casz1	ENSMUSG00000028977	-0.713917	5.36303	-4.61676	0.000107051	0.0145793	1.24092															Uchl1
Pla2g5	ENSMUSG00000041193	1.77962	1.18994	4.62715	0.000104241	0.0145319	1.22486															Cd93
Npr3	ENSMUSG00000022206	1.35693	8.05134	4.62466	0.000104907	0.0145319	1.23088															Mc2r
Fam20c	ENSMUSG00000025854	0.954684	4.76684	4.63448	0.000102305	0.0145319	1.27964															Aldh3b1
Ephx1	ENSMUSG00000038776	0.834074	3.95264	4.6453	9.95112e-05	0.0145319	1.35807															Ctif
Neurl1b	ENSMUSG00000034413	0.544517	6.90019	4.62156	0.000105742	0.0145319	1.20841															Gm11837
Tbx18	ENSMUSG00000032419	-0.668134	4.50502	-4.62976	0.000103548	0.0145319	1.30546															Akr1b8
Gm44005	ENSMUSG00000107624	-0.962231	4.50375	-4.63918	0.000101081	0.0145319	1.30193															Aldh4a1
Kiss1r	ENSMUSG00000035773	0.968208	1.93743	4.66103	9.55847e-05	0.0141662	1.38304															Osbpl1a
Sptbn1	ENSMUSG00000020315	0.506306	9.71686	4.67187	9.2971e-05	0.0139153	1.37115															Adtrp
Mogat1	ENSMUSG00000012187	-0.883008	3.48681	-4.67436	9.23795e-05	0.0139153	1.43504															Ctss
Gfod2	ENSMUSG00000013150	-1.0933	3.57828	-4.67247	9.28284e-05	0.0139153	1.44104															Ctnna1
Arl11	ENSMUSG00000043157	1.37767	1.069	4.72727	8.06835e-05	0.0125074	1.44579															Atp6v0a1
Uhrf1bp1l	ENSMUSG00000019951	-0.624032	6.51734	-4.72534	8.10826e-05	0.0125074	1.46484															Scp2
Gusb	ENSMUSG00000025534	0.632434	6.40758	4.73419	7.92692e-05	0.0124824	1.48656															Tbc1d2b
Tbc1d5	ENSMUSG00000023923	0.531525	3.93522	4.75369	7.54109e-05	0.0119999	1.6214															Gm24009
Slc8b1	ENSMUSG00000032754	0.631308	3.82428	4.76119	7.39797e-05	0.0118974	1.6386															Sfmbt1
Tifa	ENSMUSG00000046688	0.819722	3.23725	4.777	7.10476e-05	0.0115487	1.70149															Thsd7a
Fnip2	ENSMUSG00000061175	0.806279	4.05349	4.80383	6.63364e-05	0.0109719	1.73001															Borcs6
Gpr146	ENSMUSG00000044197	0.574196	5.12923	4.80126	6.67735e-05	0.0109719	1.67453															Coro1c
Ptk2b	ENSMUSG00000059456	0.81898	3.86667	4.82822	6.23274e-05	0.0105372	1.81391															Gm43581
Slc25a25	ENSMUSG00000026819	-0.824091	4.25508	-4.82567	6.27341e-05	0.0105372	1.77385															Myrip
Lipa	ENSMUSG00000024781	0.96669	6.22734	4.84808	5.9242e-05	0.0101768	1.76888															Ntn4
Trit1	ENSMUSG00000028653	-0.636721	5.23164	-4.8484	5.91943e-05	0.0101768	1.79096															Pold4
Tnfrsf1b	ENSMUSG00000028599	0.919386	4.0234	4.86324	5.69919e-05	0.0101444	1.87894															Pea15a
Mturn	ENSMUSG00000038065	0.893271	4.90915	4.8698	5.60448e-05	0.0101444	1.84525															Dbp
Cdr2	ENSMUSG00000030878	0.665562	4.0207	4.85921	5.75814e-05	0.0101444	1.87109															Prkacb
Ptpra	ENSMUSG00000027303	0.38994	6.41459	4.85833	5.77111e-05	0.0101444	1.7934															Mfsd1
Cyb5r3	ENSMUSG00000018042	0.605975	6.95493	4.89077	5.31208e-05	0.00979302	1.87275															Nos3
Hspd1-ps4	ENSMUSG00000081189	-1.33763	3.10855	-4.89309	5.28075e-05	0.00979302	1.9819															43160
Ankrd29	ENSMUSG00000057766	1.37274	1.73458	4.91171	5.03552e-05	0.00967456	1.96001															Galns
Rpap3	ENSMUSG00000022466	0.393274	4.58743	4.91629	4.97692e-05	0.00967456	1.98457															Ifi27l2a
Chdh	ENSMUSG00000015970	-0.897156	4.67822	-4.9052	5.11983e-05	0.00967456	1.94741															Cd68
Ephx2	ENSMUSG00000022040	-1.00701	7.69	-4.9073	5.09255e-05	0.00967456	1.92183															Tln1
Itpripl2	ENSMUSG00000095115	0.721069	6.53419	4.9264	4.85013e-05	0.00964728	1.96204															Renbp
Arhgap25	ENSMUSG00000030047	1.28221	3.74244	4.94549	4.61939e-05	0.00943451	2.09168															Sertad3
B3gnt8	ENSMUSG00000059479	1.11551	4.35326	4.95238	4.5389e-05	0.00943451	2.08773															Lyl1
Mfge8	ENSMUSG00000030605	0.90108	9.90764	4.97015	4.33765e-05	0.00943451	2.1022															Comp
Fgf1	ENSMUSG00000036585	0.899043	3.66252	4.96089	4.44139e-05	0.00943451	2.13566															Skap2
Ptpre	ENSMUSG00000041836	0.700545	6.10146	4.94032	4.68074e-05	0.00943451	1.9994															Plekha2
Wfs1	ENSMUSG00000039474	0.55914	3.71238	4.97618	4.27139e-05	0.00943451	2.16216															Tspan4
Cltb	ENSMUSG00000047547	0.404228	5.80469	4.94804	4.5894e-05	0.00943451	2.02151															Dhrs9
Adcy5	ENSMUSG00000022840	-1.04775	6.64406	-4.96448	4.4008e-05	0.00943451	2.05568															Ttc39c
Ltbp2	ENSMUSG00000002020	-1.33876	3.0658	-4.97686	4.26402e-05	0.00943451	2.14769															Sumo3
Hcar1	ENSMUSG00000049241	-1.0768	5.68094	-4.99531	4.06798e-05	0.00931751	2.13988															Rnf111
Stat5a	ENSMUSG00000004043	-0.899883	6.33423	-5.00771	3.94132e-05	0.00916629	2.16677															Capg
Slc22a23	ENSMUSG00000038267	-0.79738	4.1927	-5.04334	3.59909e-05	0.00850116	2.31157															Reps2
Itgb1	ENSMUSG00000025809	0.483727	7.71961	5.08033	3.27539e-05	0.00785938	2.34343															Gys1
Myo1e	ENSMUSG00000032220	1.10259	3.65629	5.10111	3.10662e-05	0.00757464	2.47392															Fam129a
Metrn	ENSMUSG00000002274	0.653077	4.72377	5.10593	3.06866e-05	0.00757464	2.44612															Atp6v1a
Nceh1	ENSMUSG00000027698	1.56531	3.76331	5.11437	3.00346e-05	0.00756721	2.49179															Lcp1
Cela1	ENSMUSG00000023031	0.949234	5.19131	5.12606	2.91543e-05	0.00746992	2.46347															Apba1
Itih5	ENSMUSG00000025780	0.67261	8.62815	5.13679	2.83687e-05	0.00739395	2.49275															Cpne2
Blvra	ENSMUSG00000001999	0.622466	6.09272	5.13776	2.82993e-05	0.00739395	2.48388															Tnfaip8l2
Stat6	ENSMUSG00000002147	0.48331	5.50703	5.15397	2.71557e-05	0.00733059	2.53447															Slc30a1
Crip2	ENSMUSG00000006356	0.806589	6.55094	5.21107	2.34874e-05	0.00645563	2.66281															Entpd6
Tst	ENSMUSG00000044986	-1.30204	3.47121	-5.26637	2.04109e-05	0.00571392	2.86217															Hoxa9
Pld3	ENSMUSG00000003363	1.2176	5.7343	5.28255	1.95902e-05	0.00569509	2.84552															Prdx5
Zfp949	ENSMUSG00000032425	1.06235	2.85631	5.32254	1.77014e-05	0.00548881	2.96655															Card10
Slc5a3	ENSMUSG00000089774	0.858938	6.56969	5.31581	1.80058e-05	0.00548881	2.92125															Evl
Vsir	ENSMUSG00000020101	0.6759	7.02201	5.31196	1.81825e-05	0.00548881	2.90974															Fam207a
Itgb5	ENSMUSG00000022817	0.635783	5.53793	5.30476	1.85175e-05	0.00548881	2.90515															Lyz2
Adcyap1r1	ENSMUSG00000029778	0.917415	3.63612	5.34768	1.66094e-05	0.00534222	3.05772															Adra1b
Aldh5a1	ENSMUSG00000035936	-0.709903	5.22579	-5.372	1.56177e-05	0.00513246	3.06762															Dock8
Amz1	ENSMUSG00000050022	0.934815	3.94376	5.38215	1.52217e-05	0.00511349	3.13417															Cln8
C130074G19Rik	ENSMUSG00000039349	0.907818	6.14518	5.3949	1.47386e-05	0.00506372	3.11472															Ifi30
Atp6v0d2	ENSMUSG00000028238	2.68797	1.13156	5.484	1.17686e-05	0.00471887	3.2772															Nfe2l2
Rnf128	ENSMUSG00000031438	2.42143	3.89434	5.44178	1.3092e-05	0.00471887	3.28073															Bag5
Trem2	ENSMUSG00000023992	2.35894	3.15445	5.43774	1.32264e-05	0.00471887	3.27159															Medag
Gpr137b	ENSMUSG00000021306	1.01977	2.13441	5.45376	1.2702e-05	0.00471887	3.21439															Scx
Dlk1	ENSMUSG00000040856	1.01505	2.59017	5.4557	1.264e-05	0.00471887	3.27471															Pitpnm1
Paqr7	ENSMUSG00000037348	0.701824	5.917	5.47551	1.20233e-05	0.00471887	3.31233															Vnn3
Flot1	ENSMUSG00000059714	0.546787	5.24149	5.50451	1.11755e-05	0.0046928	3.39583															Rab31
Tpm4	ENSMUSG00000031799	0.567616	7.00731	5.57662	9.31958e-06	0.00402526	3.55484															Aacs
Aldh1a1	ENSMUSG00000053279	0.79837	6.07244	5.6439	7.86999e-06	0.00362275	3.72089															Dnajc8
Gng2	ENSMUSG00000043004	0.663166	4.4302	5.64197	7.90836e-06	0.00362275	3.74418															Snx8
A430105I19Rik	ENSMUSG00000045838	0.91116	4.15175	5.71619	6.56554e-06	0.00320165	3.92468															Arxes2
Rab6b	ENSMUSG00000032549	0.688845	4.77338	5.74792	6.06443e-06	0.00305587	3.99615															Orai1
Nfe2l3	ENSMUSG00000029832	-3.10836	-0.582954	-5.79612	5.3762e-06	0.00280248	1.56194															Rab5c
F7	ENSMUSG00000031443	3.14383	-0.0471336	5.8444	4.76612e-06	0.00257319	3.38773
Adrb3	ENSMUSG00000031489	-0.918333	9.39795	-5.8536	4.65808e-06	0.00257319	4.24239
Vsig8	ENSMUSG00000049598	3.13189	-0.126014	5.90698	4.07854e-06	0.00246621	3.57099
Cdkl4	ENSMUSG00000033966	3.18422	-0.105869	6.04035	2.92991e-06	0.00188112	2.34109
Nabp1	ENSMUSG00000026107	-1.45285	6.2735	-6.03262	2.9865e-06	0.00188112	4.65919
Kng2	ENSMUSG00000060459	2.72092	1.78049	6.14746	2.24932e-06	0.00186581	3.89408
Gas2l3	ENSMUSG00000074802	1.1349	2.72387	6.07163	2.71192e-06	0.00186581	4.69103
Ntm	ENSMUSG00000059974	-0.986947	2.25935	-6.07112	2.71533e-06	0.00186581	4.57873
Sctr	ENSMUSG00000026387	-1.3104	3.57554	-6.10584	2.49229e-06	0.00186581	4.84379
Dusp16	ENSMUSG00000030203	-0.822296	4.94437	-6.18383	2.05674e-06	0.00182893	5.03074
Slc16a1	ENSMUSG00000032902	-1.0673	5.70886	-6.193	2.01091e-06	0.00182893	5.04266
Gm43069	ENSMUSG00000107179	4.05298	-0.482006	6.28105	1.6203e-06	0.00163293	3.27861
Cp	ENSMUSG00000003617	-0.6889	6.71195	-6.30227	1.5383e-06	0.00163293	5.29691
Hip1	ENSMUSG00000039959	0.832583	5.63099	6.38043	1.27108e-06	0.00147807	5.48459
Lgals3	ENSMUSG00000050335	1.76068	7.23711	6.45004	1.07302e-06	0.00135174	5.64698
Plagl1	ENSMUSG00000019817	0.799327	3.92665	6.46382	1.03771e-06	0.00135174	5.66295
Acp5	ENSMUSG00000001348	-0.801418	8.10057	-6.47737	1.00415e-06	0.00135174	5.71217
Nap1l5	ENSMUSG00000055430	-1.48371	2.58338	-6.51164	9.24074e-07	0.00135174	5.62977
Crtac1	ENSMUSG00000042401	2.66426	1.40432	6.91367	3.52344e-07	0.000986015	5.90986
Gpnmb	ENSMUSG00000029816	2.62508	6.03676	7.0687	2.44219e-07	0.000986015	7.07138
Rap1gap2	ENSMUSG00000038807	1.29616	4.41899	6.79679	4.65397e-07	0.000986015	6.43999
Tspan17	ENSMUSG00000025875	0.862635	5.14816	6.74895	5.21805e-07	0.000986015	6.34221
Sh3pxd2a	ENSMUSG00000053617	-0.844988	8.43786	-6.81295	4.47786e-07	0.000986015	6.489
Ctcflos	ENSMUSG00000087382	-0.99843	5.30348	-6.91429	3.51819e-07	0.000986015	6.72071
