# Supplementary material for: Loss of Adipocyte STAT5 Confers Increased Depot-Specific Adiposity in Male and Female Mice That Is Not Associated With Altered Adipose Tissue Lipolysis
Source: Front Endocrinol (Lausanne). 2022 Apr 7;13:812802. doi: 10.3389/fendo.2022.812802 (PMC9022209; doi:10.3389/fendo.2022.812802)
Supplement: Supplementary file 3 [file Table_4.xlsx]

## Sheet: Table S4_gsea_kegg
NAME	SIZE	ES	NES	NOM p-val	FDR q-val	FWER p-val	COMP
KEGG_PARKINSONS_DISEASE	109	-0.350824	-4.24935	0	0	0	dn_KOvsWT_F
KEGG_OXIDATIVE_PHOSPHORYLATION	112	-0.331088	-4.0782	0	0	0	dn_KOvsWT_F
KEGG_RIBOSOME	82	-0.302927	-3.14251	0	0	0	dn_KOvsWT_F
KEGG_HUNTINGTONS_DISEASE	154	-0.211249	-3.0362	0	0	0	dn_KOvsWT_F
KEGG_CARDIAC_MUSCLE_CONTRACTION	53	-0.319346	-2.80319	0	0.000195349	0.002	dn_KOvsWT_F
KEGG_ALZHEIMERS_DISEASE	143	-0.200041	-2.74399	0	0.000341448	0.004	dn_KOvsWT_F
CUSTOM_SREBP1_DSIL	18	-0.38327	-1.95793	0.00630252	0.0408355	0.456	dn_KOvsWT_F
KEGG_CITRATE_CYCLE_TCA_CYCLE	28	-0.300244	-1.87872	0.0113422	0.0551314	0.601	dn_KOvsWT_F
KEGG_BIOSYNTHESIS_OF_UNSATURATED_FATTY_ACIDS	16	-0.39825	-1.87406	0.0124224	0.049985	0.606	dn_KOvsWT_F
KEGG_PYRUVATE_METABOLISM	33	-0.249102	-1.70533	0.0138889	0.109824	0.906	dn_KOvsWT_F
KEGG_RNA_DEGRADATION	54	-0.193565	-1.7049	0.0242915	0.100192	0.907	dn_KOvsWT_F
KEGG_AMINOACYL_TRNA_BIOSYNTHESIS	41	-0.22076	-1.6386	0.0394191	0.125399	0.953	dn_KOvsWT_F
KEGG_STARCH_AND_SUCROSE_METABOLISM	24	-0.264938	-1.56267	0.0582524	0.164782	0.992	dn_KOvsWT_F
KEGG_DILATED_CARDIOMYOPATHY	66	-0.155094	-1.4575	0.0851485	0.246513	1	dn_KOvsWT_F
KEGG_GLYCOLYSIS_GLUCONEOGENESIS	43	-0.189475	-1.44318	0.102616	0.243551	1	dn_KOvsWT_F
KEGG_PROTEIN_EXPORT	21	-0.259441	-1.42093	0.114919	0.250134	1	dn_KOvsWT_F
KEGG_HYPERTROPHIC_CARDIOMYOPATHY_HCM	60	-0.154024	-1.41458	0.117537	0.242716	1	dn_KOvsWT_F
KEGG_NITROGEN_METABOLISM	15	-0.293734	-1.38235	0.115385	0.263363	1	dn_KOvsWT_F
KEGG_LYSINE_DEGRADATION	33	-0.203272	-1.34881	0.123529	0.286262	1	dn_KOvsWT_F
KEGG_PENTOSE_PHOSPHATE_PATHWAY	21	-0.245824	-1.34316	0.15	0.277526	1	dn_KOvsWT_F
KEGG_ALANINE_ASPARTATE_AND_GLUTAMATE_METABOLISM	26	-0.216279	-1.30491	0.142574	0.307032	1	dn_KOvsWT_F
CUSTOM_GO_SONIC_HEDGEHOG_SIGNALING	104	-0.104267	-1.26012	0.179641	0.345787	1	dn_KOvsWT_F
KEGG_ARACHIDONIC_ACID_METABOLISM	33	-0.181397	-1.24424	0.222437	0.35154	1	dn_KOvsWT_F
KEGG_ARRHYTHMOGENIC_RIGHT_VENTRICULAR_CARDIOMYOPATHY_ARVC	57	-0.138931	-1.24378	0.197343	0.337675	1	dn_KOvsWT_F
KEGG_FRUCTOSE_AND_MANNOSE_METABOLISM	32	-0.178993	-1.20544	0.239837	0.372435	1	dn_KOvsWT_F
KEGG_PROPANOATE_METABOLISM	29	-0.186594	-1.18102	0.226891	0.389893	1	dn_KOvsWT_F
KEGG_BASAL_TRANSCRIPTION_FACTORS	29	-0.182731	-1.16002	0.267347	0.404637	1	dn_KOvsWT_F
KEGG_GALACTOSE_METABOLISM	22	-0.196622	-1.10058	0.305955	0.472926	1	dn_KOvsWT_F
KEGG_TIGHT_JUNCTION	96	-0.094866	-1.09598	0.3361	0.463635	1	dn_KOvsWT_F
KEGG_PEROXISOME	67	-0.110953	-1.05396	0.37182	0.51108	1	dn_KOvsWT_F
KEGG_FATTY_ACID_METABOLISM	32	-0.140457	-0.945769	0.512245	0.671805	1	dn_KOvsWT_F
KEGG_SELENOAMINO_ACID_METABOLISM	23	-0.16371	-0.931112	0.536779	0.674804	1	dn_KOvsWT_F
KEGG_MTOR_SIGNALING_PATHWAY	49	-0.111914	-0.914705	0.573171	0.6819	1	dn_KOvsWT_F
KEGG_BASAL_CELL_CARCINOMA	40	-0.117383	-0.880782	0.589942	0.71835	1	dn_KOvsWT_F
KEGG_GLYCEROLIPID_METABOLISM	32	-0.132963	-0.868266	0.645669	0.718871	1	dn_KOvsWT_F
KEGG_HOMOLOGOUS_RECOMBINATION	22	-0.152549	-0.854784	0.646035	0.72107	1	dn_KOvsWT_F
KEGG_HEDGEHOG_SIGNALING_PATHWAY	37	-0.115504	-0.827701	0.652695	0.745652	1	dn_KOvsWT_F
KEGG_BUTANOATE_METABOLISM	27	-0.115855	-0.699766	0.844488	0.913459	1	dn_KOvsWT_F
KEGG_ARGININE_AND_PROLINE_METABOLISM	43	-0.0894846	-0.688375	0.856574	0.903904	1	dn_KOvsWT_F
KEGG_HISTIDINE_METABOLISM	22	-0.118458	-0.664876	0.888889	0.90684	1	dn_KOvsWT_F
KEGG_ERBB_SIGNALING_PATHWAY	76	-0.0603931	-0.616506	0.928717	0.930045	1	dn_KOvsWT_F
KEGG_CYTOKINE_CYTOKINE_RECEPTOR_INTERACTION	148	0.302548	4.2598	0	0	0	up_KOvsWT_F
KEGG_CHEMOKINE_SIGNALING_PATHWAY	142	0.291522	4.05713	0	0	0	up_KOvsWT_F
KEGG_CELL_ADHESION_MOLECULES_CAMS	96	0.340028	3.92309	0	0	0	up_KOvsWT_F
KEGG_INTESTINAL_IMMUNE_NETWORK_FOR_IGA_PRODUCTION	30	0.583559	3.87339	0	0	0	up_KOvsWT_F
KEGG_HEMATOPOIETIC_CELL_LINEAGE	56	0.426117	3.75663	0	0	0	up_KOvsWT_F
KEGG_GRAFT_VERSUS_HOST_DISEASE	17	0.732243	3.57967	0	0	0	up_KOvsWT_F
KEGG_ALLOGRAFT_REJECTION	17	0.732243	3.55887	0	0	0	up_KOvsWT_F
KEGG_AUTOIMMUNE_THYROID_DISEASE	16	0.724834	3.47201	0	0	0	up_KOvsWT_F
KEGG_TYPE_I_DIABETES_MELLITUS	19	0.639344	3.37926	0	0	0	up_KOvsWT_F
KEGG_PRIMARY_IMMUNODEFICIENCY	25	0.561416	3.35615	0	0	0	up_KOvsWT_F
KEGG_T_CELL_RECEPTOR_SIGNALING_PATHWAY	94	0.274241	3.18223	0	0	0	up_KOvsWT_F
KEGG_NATURAL_KILLER_CELL_MEDIATED_CYTOTOXICITY	82	0.296914	3.06338	0	0	0	up_KOvsWT_F
KEGG_LEUKOCYTE_TRANSENDOTHELIAL_MIGRATION	94	0.2614	2.94343	0	0.000103679	0.001	up_KOvsWT_F
KEGG_LEISHMANIA_INFECTION	56	0.331908	2.92506	0	9.62733e-05	0.001	up_KOvsWT_F
KEGG_LYSOSOME	112	0.239501	2.88598	0	8.98551e-05	0.001	up_KOvsWT_F
KEGG_B_CELL_RECEPTOR_SIGNALING_PATHWAY	67	0.297195	2.85363	0	8.42391e-05	0.001	up_KOvsWT_F
KEGG_GLYCOSAMINOGLYCAN_BIOSYNTHESIS_CHONDROITIN_SULFATE	19	0.521935	2.67279	0	0.000539174	0.006	up_KOvsWT_F
KEGG_ANTIGEN_PROCESSING_AND_PRESENTATION	47	0.327833	2.65366	0	0.00050922	0.006	up_KOvsWT_F
KEGG_MAPK_SIGNALING_PATHWAY	212	0.151451	2.57513	0	0.000568292	0.007	up_KOvsWT_F
KEGG_JAK_STAT_SIGNALING_PATHWAY	96	0.214047	2.53263	0	0.000618358	0.008	up_KOvsWT_F
KEGG_APOPTOSIS	75	0.240759	2.4401	0.0039604	0.00145834	0.02	up_KOvsWT_F
KEGG_VIRAL_MYOCARDITIS	48	0.3004	2.4366	0	0.00139205	0.02	up_KOvsWT_F
KEGG_TOLL_LIKE_RECEPTOR_SIGNALING_PATHWAY	80	0.225048	2.40204	0	0.00171438	0.026	up_KOvsWT_F
KEGG_UBIQUITIN_MEDIATED_PROTEOLYSIS	124	0.173219	2.22872	0.0019802	0.00653708	0.099	up_KOvsWT_F
KEGG_COMPLEMENT_AND_COAGULATION_CASCADES	44	0.277614	2.20383	0.00201613	0.00756978	0.116	up_KOvsWT_F
KEGG_DRUG_METABOLISM_CYTOCHROME_P450	30	0.325226	2.15301	0	0.00960018	0.15	up_KOvsWT_F
KEGG_SPHINGOLIPID_METABOLISM	29	0.345739	2.15251	0	0.00924461	0.15	up_KOvsWT_F
KEGG_VEGF_SIGNALING_PATHWAY	61	0.233641	2.13799	0	0.0095059	0.159	up_KOvsWT_F
KEGG_NEUROTROPHIN_SIGNALING_PATHWAY	115	0.169003	2.10985	0.00208768	0.0107941	0.182	up_KOvsWT_F
KEGG_NOD_LIKE_RECEPTOR_SIGNALING_PATHWAY	49	0.248685	2.07452	0	0.0126666	0.218	up_KOvsWT_F
KEGG_NOTCH_SIGNALING_PATHWAY	43	0.257804	2.0165	0.00580271	0.017834	0.306	up_KOvsWT_F
KEGG_FC_EPSILON_RI_SIGNALING_PATHWAY	60	0.222976	2.01407	0.00576923	0.0175096	0.308	up_KOvsWT_F
KEGG_PRION_DISEASES	29	0.317071	2.01193	0.00396825	0.0172552	0.31	up_KOvsWT_F
KEGG_EPITHELIAL_CELL_SIGNALING_IN_HELICOBACTER_PYLORI_INFECTION	60	0.219386	1.99305	0.00645161	0.018925	0.351	up_KOvsWT_F
KEGG_SPLICEOSOME	108	0.164222	1.98646	0.00406504	0.0192551	0.362	up_KOvsWT_F
KEGG_PROTEASOME	40	0.267579	1.98389	0.008	0.0189695	0.367	up_KOvsWT_F
KEGG_METABOLISM_OF_XENOBIOTICS_BY_CYTOCHROME_P450	28	0.304437	1.91813	0.00203666	0.0276754	0.477	up_KOvsWT_F
KEGG_GLYCINE_SERINE_AND_THREONINE_METABOLISM	25	0.316797	1.91274	0.00386847	0.0277756	0.488	up_KOvsWT_F
KEGG_NON_SMALL_CELL_LUNG_CANCER	52	0.221332	1.91243	0.0155039	0.0270634	0.488	up_KOvsWT_F
KEGG_NEUROACTIVE_LIGAND_RECEPTOR_INTERACTION	98	0.161266	1.88216	0.0116732	0.0311319	0.55	up_KOvsWT_F
KEGG_AXON_GUIDANCE	112	0.152235	1.87812	0.0104384	0.031179	0.556	up_KOvsWT_F
KEGG_GLIOMA	60	0.196568	1.83494	0.0119284	0.0382197	0.653	up_KOvsWT_F
KEGG_CYTOSOLIC_DNA_SENSING_PATHWAY	38	0.243355	1.80557	0.016	0.0447769	0.73	up_KOvsWT_F
KEGG_GNRH_SIGNALING_PATHWAY	79	0.164917	1.77072	0.0144033	0.0525836	0.795	up_KOvsWT_F
CUSTOM_MGI_GO_AUTOPHAGY	112	0.141624	1.74202	0.0205761	0.0599437	0.837	up_KOvsWT_F
KEGG_O_GLYCAN_BIOSYNTHESIS	16	0.364872	1.7354	0.0170455	0.0605841	0.846	up_KOvsWT_F
KEGG_CELL_CYCLE	110	0.138588	1.72606	0.0324544	0.0627814	0.86	up_KOvsWT_F
KEGG_GLYCOSAMINOGLYCAN_DEGRADATION	17	0.345103	1.71415	0.0197628	0.06508	0.876	up_KOvsWT_F
KEGG_RNA_POLYMERASE	27	0.277326	1.70279	0.0357853	0.067561	0.89	up_KOvsWT_F
KEGG_VIBRIO_CHOLERAE_INFECTION	45	0.209696	1.69721	0.0238569	0.0682275	0.896	up_KOvsWT_F
KEGG_PYRIMIDINE_METABOLISM	86	0.154893	1.68837	0.0282828	0.0698496	0.912	up_KOvsWT_F
KEGG_PURINE_METABOLISM	127	0.125493	1.68553	0.021097	0.0694043	0.916	up_KOvsWT_F
KEGG_RIG_I_LIKE_RECEPTOR_SIGNALING_PATHWAY	49	0.20151	1.66481	0.0326923	0.0758053	0.937	up_KOvsWT_F
KEGG_AMYOTROPHIC_LATERAL_SCLEROSIS_ALS	39	0.220477	1.65261	0.0243408	0.0786735	0.947	up_KOvsWT_F
KEGG_GAP_JUNCTION	67	0.168845	1.63572	0.0346232	0.0839607	0.955	up_KOvsWT_F
KEGG_SYSTEMIC_LUPUS_ERYTHEMATOSUS	57	0.179786	1.59162	0.0483871	0.101134	0.978	up_KOvsWT_F
KEGG_VASOPRESSIN_REGULATED_WATER_REABSORPTION	39	0.21446	1.58574	0.0485232	0.102355	0.982	up_KOvsWT_F
KEGG_FC_GAMMA_R_MEDIATED_PHAGOCYTOSIS	83	0.150468	1.57271	0.0699589	0.107769	0.985	up_KOvsWT_F
KEGG_MISMATCH_REPAIR	22	0.280657	1.57241	0.0493097	0.106196	0.986	up_KOvsWT_F
KEGG_RETINOL_METABOLISM	16	0.304247	1.4857	0.0714286	0.154344	0.999	up_KOvsWT_F
KEGG_NUCLEOTIDE_EXCISION_REPAIR	43	0.191683	1.48053	0.0876191	0.155653	0.999	up_KOvsWT_F
KEGG_GLYCOSAMINOGLYCAN_BIOSYNTHESIS_HEPARAN_SULFATE	19	0.276697	1.47407	0.0570265	0.157738	0.999	up_KOvsWT_F
KEGG_SNARE_INTERACTIONS_IN_VESICULAR_TRANSPORT	33	0.213585	1.46723	0.0800781	0.159788	0.999	up_KOvsWT_F
KEGG_TGF_BETA_SIGNALING_PATHWAY	72	0.148719	1.46581	0.0951456	0.158184	0.999	up_KOvsWT_F
KEGG_OOCYTE_MEIOSIS	94	0.12629	1.45774	0.0728347	0.161296	1	up_KOvsWT_F
CUSTOM_SREBP2_DSIL	21	0.264881	1.44249	0.0846457	0.170184	1	up_KOvsWT_F
KEGG_PATHOGENIC_ESCHERICHIA_COLI_INFECTION	47	0.178433	1.42407	0.0987395	0.181637	1	up_KOvsWT_F
KEGG_LONG_TERM_POTENTIATION	54	0.161899	1.41866	0.0858896	0.182872	1	up_KOvsWT_F
KEGG_CALCIUM_SIGNALING_PATHWAY	118	0.110388	1.4107	0.10041	0.185917	1	up_KOvsWT_F
KEGG_ENDOCYTOSIS	157	0.0951937	1.40452	0.098	0.187998	1	up_KOvsWT_F
KEGG_PROSTATE_CANCER	82	0.134187	1.39767	0.116601	0.190381	1	up_KOvsWT_F
KEGG_DNA_REPLICATION	35	0.203102	1.39275	0.113821	0.191508	1	up_KOvsWT_F
KEGG_MELANOMA	56	0.157813	1.3765	0.1167	0.202489	1	up_KOvsWT_F
KEGG_PANCREATIC_CANCER	68	0.142807	1.37605	0.105263	0.200224	1	up_KOvsWT_F
KEGG_PHOSPHATIDYLINOSITOL_SIGNALING_SYSTEM	70	0.134706	1.34536	0.140496	0.222414	1	up_KOvsWT_F
KEGG_TASTE_TRANSDUCTION	17	0.274174	1.32559	0.152305	0.237926	1	up_KOvsWT_F
KEGG_SMALL_CELL_LUNG_CANCER	82	0.121956	1.31843	0.160156	0.242112	1	up_KOvsWT_F
KEGG_REGULATION_OF_ACTIN_CYTOSKELETON	171	0.0857824	1.29841	0.181996	0.258035	1	up_KOvsWT_F
KEGG_PPAR_SIGNALING_PATHWAY	50	0.151817	1.28903	0.169422	0.264371	1	up_KOvsWT_F
KEGG_GLYCOSYLPHOSPHATIDYLINOSITOL_GPI_ANCHOR_BIOSYNTHESIS	25	0.19677	1.2239	0.204691	0.32969	1	up_KOvsWT_F
KEGG_FOCAL_ADHESION	176	0.0798679	1.21809	0.224806	0.33241	1	up_KOvsWT_F
KEGG_VASCULAR_SMOOTH_MUSCLE_CONTRACTION	91	0.107547	1.21657	0.222222	0.330053	1	up_KOvsWT_F
KEGG_THYROID_CANCER	25	0.202223	1.20923	0.232877	0.334195	1	up_KOvsWT_F
KEGG_P53_SIGNALING_PATHWAY	60	0.129802	1.19639	0.228106	0.345894	1	up_KOvsWT_F
KEGG_GLUTATHIONE_METABOLISM	39	0.168656	1.19456	0.221053	0.344128	1	up_KOvsWT_F
KEGG_COLORECTAL_CANCER	58	0.13481	1.19288	0.235412	0.341833	1	up_KOvsWT_F
CUSTOM_MGI_GO_MITOCHONDRIALFUSION	16	0.249718	1.18886	0.262195	0.34251	1	up_KOvsWT_F
KEGG_ACUTE_MYELOID_LEUKEMIA	53	0.139989	1.18289	0.236791	0.345365	1	up_KOvsWT_F
KEGG_N_GLYCAN_BIOSYNTHESIS	43	0.152294	1.17073	0.238372	0.356136	1	up_KOvsWT_F
KEGG_TYROSINE_METABOLISM	26	0.191041	1.16761	0.252336	0.3558	1	up_KOvsWT_F
KEGG_WNT_SIGNALING_PATHWAY	123	0.0904752	1.16637	0.258656	0.353324	1	up_KOvsWT_F
KEGG_BLADDER_CANCER	37	0.158849	1.16525	0.262646	0.350975	1	up_KOvsWT_F
KEGG_BASE_EXCISION_REPAIR	33	0.171543	1.15243	0.265182	0.362868	1	up_KOvsWT_F
KEGG_AMINO_SUGAR_AND_NUCLEOTIDE_SUGAR_METABOLISM	41	0.153147	1.14555	0.279919	0.367388	1	up_KOvsWT_F
KEGG_ONE_CARBON_POOL_BY_FOLATE	16	0.234506	1.13322	0.297787	0.378871	1	up_KOvsWT_F
KEGG_OLFACTORY_TRANSDUCTION	21	0.198511	1.11076	0.317172	0.403315	1	up_KOvsWT_F
KEGG_ECM_RECEPTOR_INTERACTION	71	0.106691	1.04517	0.39501	0.490944	1	up_KOvsWT_F
KEGG_DRUG_METABOLISM_OTHER_ENZYMES	20	0.192845	1.03917	0.407708	0.494199	1	up_KOvsWT_F
CUSTOM_MGI_GO_MITOPHAGY	30	0.155588	1.03569	0.414583	0.494658	1	up_KOvsWT_F
KEGG_CHRONIC_MYELOID_LEUKEMIA	70	0.10426	1.01401	0.397089	0.521458	1	up_KOvsWT_F
KEGG_REGULATION_OF_AUTOPHAGY	19	0.184775	0.980277	0.472973	0.567574	1	up_KOvsWT_F
KEGG_RENAL_CELL_CARCINOMA	64	0.104744	0.974493	0.473267	0.570589	1	up_KOvsWT_F
KEGG_ENDOMETRIAL_CANCER	48	0.117062	0.945365	0.508065	0.610798	1	up_KOvsWT_F
KEGG_PORPHYRIN_AND_CHLOROPHYLL_METABOLISM	22	0.1606	0.905152	0.559687	0.671086	1	up_KOvsWT_F
KEGG_ADHERENS_JUNCTION	66	0.0924081	0.891646	0.580882	0.686679	1	up_KOvsWT_F
KEGG_VALINE_LEUCINE_AND_ISOLEUCINE_DEGRADATION	43	0.115178	0.88729	0.553971	0.687475	1	up_KOvsWT_F
KEGG_LONG_TERM_DEPRESSION	50	0.10648	0.881272	0.579741	0.691247	1	up_KOvsWT_F
KEGG_ETHER_LIPID_METABOLISM	19	0.165793	0.869539	0.617769	0.704085	1	up_KOvsWT_F
KEGG_TYPE_II_DIABETES_MELLITUS	37	0.121804	0.864633	0.605317	0.705516	1	up_KOvsWT_F
KEGG_INSULIN_SIGNALING_PATHWAY	122	0.0661193	0.852932	0.641822	0.718346	1	up_KOvsWT_F
KEGG_NICOTINATE_AND_NICOTINAMIDE_METABOLISM	21	0.154429	0.850159	0.633891	0.71606	1	up_KOvsWT_F
KEGG_TRYPTOPHAN_METABOLISM	28	0.130514	0.812477	0.719682	0.76992	1	up_KOvsWT_F
KEGG_DORSO_VENTRAL_AXIS_FORMATION	19	0.154908	0.785086	0.743381	0.804834	1	up_KOvsWT_F
KEGG_CYSTEINE_AND_METHIONINE_METABOLISM	28	0.126036	0.777363	0.734774	0.809514	1	up_KOvsWT_F
CUSTOM_MGI_GO_MITOCHONDRIALFISSION	24	0.126876	0.745469	0.785867	0.84969	1	up_KOvsWT_F
KEGG_MELANOGENESIS	80	0.0709383	0.745276	0.759443	0.842612	1	up_KOvsWT_F
KEGG_BETA_ALANINE_METABOLISM	19	0.141966	0.74307	0.799587	0.838873	1	up_KOvsWT_F
KEGG_ADIPOCYTOKINE_SIGNALING_PATHWAY	59	0.0835716	0.737393	0.790476	0.839463	1	up_KOvsWT_F
KEGG_PROXIMAL_TUBULE_BICARBONATE_RECLAMATION	19	0.139975	0.73586	0.789784	0.83495	1	up_KOvsWT_F
KEGG_INOSITOL_PHOSPHATE_METABOLISM	50	0.086664	0.721703	0.843023	0.847469	1	up_KOvsWT_F
KEGG_ABC_TRANSPORTERS	31	0.101938	0.679401	0.911469	0.89146	1	up_KOvsWT_F
KEGG_PROGESTERONE_MEDIATED_OOCYTE_MATURATION	75	0.0660094	0.67185	0.876494	0.892922	1	up_KOvsWT_F
KEGG_GLYCEROPHOSPHOLIPID_METABOLISM	55	0.0739659	0.629964	0.93254	0.92651	1	up_KOvsWT_F
KEGG_ALDOSTERONE_REGULATED_SODIUM_REABSORPTION	36	0.0858103	0.607017	0.947475	0.937299	1	up_KOvsWT_F
KEGG_OXIDATIVE_PHOSPHORYLATION	112	-0.413791	-5.07554	0	0	0	dn_KOvsWT_M
KEGG_PARKINSONS_DISEASE	109	-0.391232	-4.80302	0	0	0	dn_KOvsWT_M
KEGG_CITRATE_CYCLE_TCA_CYCLE	28	-0.671964	-4.32214	0	0	0	dn_KOvsWT_M
KEGG_HUNTINGTONS_DISEASE	154	-0.258043	-3.73963	0	0	0	dn_KOvsWT_M
KEGG_PEROXISOME	67	-0.360037	-3.46405	0	0	0	dn_KOvsWT_M
KEGG_VALINE_LEUCINE_AND_ISOLEUCINE_DEGRADATION	43	-0.435926	-3.37729	0	0	0	dn_KOvsWT_M
KEGG_ALZHEIMERS_DISEASE	143	-0.240459	-3.30726	0	0	0	dn_KOvsWT_M
KEGG_PROPANOATE_METABOLISM	29	-0.493774	-3.18958	0	0	0	dn_KOvsWT_M
KEGG_PROTEASOME	40	-0.318497	-2.38845	0	0.00320515	0.039	dn_KOvsWT_M
KEGG_FATTY_ACID_METABOLISM	32	-0.355495	-2.3658	0.00191571	0.00326338	0.044	dn_KOvsWT_M
KEGG_RIBOSOME	82	-0.214419	-2.3248	0.00193798	0.00453819	0.066	dn_KOvsWT_M
KEGG_AMINOACYL_TRNA_BIOSYNTHESIS	41	-0.302303	-2.29711	0	0.00483805	0.075	dn_KOvsWT_M
KEGG_PYRUVATE_METABOLISM	33	-0.326791	-2.26155	0.00204082	0.00552047	0.091	dn_KOvsWT_M
KEGG_BASAL_TRANSCRIPTION_FACTORS	29	-0.349099	-2.25009	0.00383877	0.00545649	0.097	dn_KOvsWT_M
CUSTOM_SREBP1_DSIL	18	-0.418259	-2.11955	0	0.0108459	0.196	dn_KOvsWT_M
KEGG_PROTEIN_EXPORT	21	-0.385065	-2.10643	0.0019802	0.0109873	0.212	dn_KOvsWT_M
KEGG_CARDIAC_MUSCLE_CONTRACTION	53	-0.247339	-2.08633	0.00393701	0.0120166	0.241	dn_KOvsWT_M
KEGG_BUTANOATE_METABOLISM	27	-0.334507	-2.0545	0.00592885	0.0135689	0.284	dn_KOvsWT_M
KEGG_BIOSYNTHESIS_OF_UNSATURATED_FATTY_ACIDS	16	-0.429139	-2.04293	0.00192308	0.0137485	0.3	dn_KOvsWT_M
KEGG_PPAR_SIGNALING_PATHWAY	50	-0.248034	-2.03105	0.00803213	0.0137745	0.316	dn_KOvsWT_M
KEGG_SPLICEOSOME	108	-0.164451	-2.00156	0.00642398	0.0154159	0.36	dn_KOvsWT_M
KEGG_TRYPTOPHAN_METABOLISM	28	-0.259155	-1.62808	0.037037	0.105344	0.962	dn_KOvsWT_M
KEGG_NITROGEN_METABOLISM	15	-0.338788	-1.59229	0.0508475	0.11992	0.98	dn_KOvsWT_M
KEGG_GLYCEROLIPID_METABOLISM	32	-0.227012	-1.54009	0.0567515	0.14524	0.995	dn_KOvsWT_M
CUSTOM_SREBP2_DSIL	21	-0.269066	-1.48258	0.0718686	0.183644	0.999	dn_KOvsWT_M
KEGG_LYSINE_DEGRADATION	33	-0.203421	-1.4115	0.0951417	0.238385	1	dn_KOvsWT_M
KEGG_RNA_DEGRADATION	54	-0.15788	-1.40172	0.113208	0.238962	1	dn_KOvsWT_M
KEGG_GLYCINE_SERINE_AND_THREONINE_METABOLISM	25	-0.21628	-1.31638	0.155242	0.325076	1	dn_KOvsWT_M
CUSTOM_MGI_GO_MITOCHONDRIALFISSION	24	-0.227255	-1.29641	0.185259	0.337864	1	dn_KOvsWT_M
CUSTOM_MGI_GO_AUTOPHAGY	112	-0.101491	-1.25367	0.178138	0.381381	1	dn_KOvsWT_M
CUSTOM_MGI_GO_MITOCHONDRIALFUSION	16	-0.247694	-1.19595	0.237911	0.453822	1	dn_KOvsWT_M
KEGG_BLADDER_CANCER	37	-0.165589	-1.18	0.245473	0.465577	1	dn_KOvsWT_M
KEGG_SELENOAMINO_ACID_METABOLISM	23	-0.208215	-1.16963	0.242553	0.46812	1	dn_KOvsWT_M
KEGG_RNA_POLYMERASE	27	-0.180591	-1.11527	0.307536	0.543323	1	dn_KOvsWT_M
KEGG_BETA_ALANINE_METABOLISM	19	-0.213712	-1.11169	0.309804	0.534541	1	dn_KOvsWT_M
KEGG_PENTOSE_PHOSPHATE_PATHWAY	21	-0.19468	-1.07793	0.354582	0.579045	1	dn_KOvsWT_M
KEGG_RETINOL_METABOLISM	16	-0.223557	-1.06985	0.370297	0.577878	1	dn_KOvsWT_M
KEGG_INSULIN_SIGNALING_PATHWAY	122	-0.0798737	-1.04005	0.383298	0.615551	1	dn_KOvsWT_M
KEGG_ADIPOCYTOKINE_SIGNALING_PATHWAY	59	-0.113226	-1.03403	0.400391	0.610273	1	dn_KOvsWT_M
KEGG_TYPE_II_DIABETES_MELLITUS	37	-0.139341	-0.994692	0.440777	0.665178	1	dn_KOvsWT_M
KEGG_ABC_TRANSPORTERS	31	-0.148762	-0.988357	0.432749	0.660247	1	dn_KOvsWT_M
KEGG_ALDOSTERONE_REGULATED_SODIUM_REABSORPTION	36	-0.141373	-0.985192	0.471513	0.650297	1	dn_KOvsWT_M
KEGG_LONG_TERM_POTENTIATION	54	-0.112323	-0.981047	0.462151	0.642969	1	dn_KOvsWT_M
KEGG_BASAL_CELL_CARCINOMA	40	-0.128928	-0.97343	0.455769	0.641691	1	dn_KOvsWT_M
KEGG_SMALL_CELL_LUNG_CANCER	82	-0.0805606	-0.86916	0.626482	0.817061	1	dn_KOvsWT_M
KEGG_GLYCOSAMINOGLYCAN_BIOSYNTHESIS_HEPARAN_SULFATE	19	-0.161611	-0.838926	0.657088	0.854832	1	dn_KOvsWT_M
KEGG_AMYOTROPHIC_LATERAL_SCLEROSIS_ALS	39	-0.10752	-0.812407	0.703704	0.88541	1	dn_KOvsWT_M
KEGG_TASTE_TRANSDUCTION	17	-0.161196	-0.798926	0.716298	0.890901	1	dn_KOvsWT_M
KEGG_PORPHYRIN_AND_CHLOROPHYLL_METABOLISM	22	-0.142199	-0.794102	0.729207	0.882236	1	dn_KOvsWT_M
KEGG_ALANINE_ASPARTATE_AND_GLUTAMATE_METABOLISM	26	-0.129656	-0.788984	0.751528	0.872652	1	dn_KOvsWT_M
KEGG_GLYCOLYSIS_GLUCONEOGENESIS	43	-0.0961523	-0.752398	0.762994	0.916747	1	dn_KOvsWT_M
KEGG_GLYCEROPHOSPHOLIPID_METABOLISM	55	-0.0864589	-0.751803	0.75098	0.900037	1	dn_KOvsWT_M
KEGG_ACUTE_MYELOID_LEUKEMIA	53	-0.0866195	-0.748289	0.779727	0.888213	1	dn_KOvsWT_M
KEGG_ARGININE_AND_PROLINE_METABOLISM	43	-0.0952634	-0.730889	0.818947	0.897198	1	dn_KOvsWT_M
KEGG_GLYCOSYLPHOSPHATIDYLINOSITOL_GPI_ANCHOR_BIOSYNTHESIS	25	-0.118675	-0.724676	0.818702	0.889555	1	dn_KOvsWT_M
KEGG_FRUCTOSE_AND_MANNOSE_METABOLISM	32	-0.102942	-0.693009	0.846154	0.915496	1	dn_KOvsWT_M
KEGG_ONE_CARBON_POOL_BY_FOLATE	16	-0.145529	-0.690137	0.837302	0.90267	1	dn_KOvsWT_M
KEGG_MTOR_SIGNALING_PATHWAY	49	-0.0771837	-0.645072	0.890196	0.9357	1	dn_KOvsWT_M
KEGG_THYROID_CANCER	25	-0.0991382	-0.589784	0.936864	0.965783	1	dn_KOvsWT_M
KEGG_STARCH_AND_SUCROSE_METABOLISM	24	-0.0995109	-0.581906	0.944551	0.954935	1	dn_KOvsWT_M
KEGG_FC_GAMMA_R_MEDIATED_PHAGOCYTOSIS	83	0.328605	3.57081	0	0	0	up_KOvsWT_M
KEGG_LYSOSOME	112	0.286921	3.55457	0	0	0	up_KOvsWT_M
KEGG_LEISHMANIA_INFECTION	56	0.32533	2.87865	0	0	0	up_KOvsWT_M
KEGG_CELL_CYCLE	110	0.217507	2.72213	0	0.000298295	0.001	up_KOvsWT_M
KEGG_INTESTINAL_IMMUNE_NETWORK_FOR_IGA_PRODUCTION	30	0.387203	2.54293	0	0.00272103	0.011	up_KOvsWT_M
KEGG_B_CELL_RECEPTOR_SIGNALING_PATHWAY	67	0.263327	2.54096	0	0.00226753	0.011	up_KOvsWT_M
KEGG_REGULATION_OF_ACTIN_CYTOSKELETON	171	0.168004	2.53602	0	0.00212652	0.012	up_KOvsWT_M
KEGG_COMPLEMENT_AND_COAGULATION_CASCADES	44	0.315269	2.49258	0	0.002508	0.016	up_KOvsWT_M
KEGG_FC_EPSILON_RI_SIGNALING_PATHWAY	60	0.267632	2.44453	0	0.0026643	0.019	up_KOvsWT_M
KEGG_CELL_ADHESION_MOLECULES_CAMS	96	0.209633	2.43009	0	0.00250957	0.02	up_KOvsWT_M
KEGG_CHEMOKINE_SIGNALING_PATHWAY	142	0.169489	2.38045	0	0.00318719	0.028	up_KOvsWT_M
KEGG_LEUKOCYTE_TRANSENDOTHELIAL_MIGRATION	94	0.213613	2.37365	0	0.00303235	0.029	up_KOvsWT_M
KEGG_ALLOGRAFT_REJECTION	17	0.471599	2.34388	0	0.00367298	0.038	up_KOvsWT_M
KEGG_VASOPRESSIN_REGULATED_WATER_REABSORPTION	39	0.315695	2.27992	0.00205761	0.00502546	0.055	up_KOvsWT_M
KEGG_NATURAL_KILLER_CELL_MEDIATED_CYTOTOXICITY	82	0.215741	2.23853	0	0.00688549	0.079	up_KOvsWT_M
KEGG_SYSTEMIC_LUPUS_ERYTHEMATOSUS	57	0.25127	2.23116	0	0.00668087	0.082	up_KOvsWT_M
KEGG_T_CELL_RECEPTOR_SIGNALING_PATHWAY	94	0.192322	2.16457	0.00604839	0.0097851	0.119	up_KOvsWT_M
KEGG_FOCAL_ADHESION	176	0.138582	2.14338	0.0038835	0.011392	0.15	up_KOvsWT_M
KEGG_DNA_REPLICATION	35	0.307592	2.13865	0.00197628	0.0111314	0.154	up_KOvsWT_M
KEGG_AUTOIMMUNE_THYROID_DISEASE	16	0.449486	2.13661	0.00195312	0.0106457	0.155	up_KOvsWT_M
KEGG_VIRAL_MYOCARDITIS	48	0.252979	2.13253	0.00195312	0.0104283	0.16	up_KOvsWT_M
KEGG_SPHINGOLIPID_METABOLISM	29	0.326493	2.11038	0	0.0118905	0.189	up_KOvsWT_M
KEGG_MAPK_SIGNALING_PATHWAY	212	0.123658	2.09165	0.00209644	0.0129352	0.213	up_KOvsWT_M
KEGG_OOCYTE_MEIOSIS	94	0.182544	2.0689	0.0040404	0.0146854	0.25	up_KOvsWT_M
KEGG_ECM_RECEPTOR_INTERACTION	71	0.202793	1.97848	0.0100806	0.0249936	0.41	up_KOvsWT_M
KEGG_TYPE_I_DIABETES_MELLITUS	19	0.37081	1.94452	0.00399202	0.0291778	0.469	up_KOvsWT_M
KEGG_NEUROACTIVE_LIGAND_RECEPTOR_INTERACTION	98	0.168934	1.93848	0.00845666	0.0291037	0.478	up_KOvsWT_M
KEGG_ANTIGEN_PROCESSING_AND_PRESENTATION	47	0.240488	1.91601	0.004158	0.0316936	0.526	up_KOvsWT_M
KEGG_GLYCOSAMINOGLYCAN_DEGRADATION	17	0.388199	1.88039	0.00595238	0.0371165	0.585	up_KOvsWT_M
KEGG_APOPTOSIS	75	0.185116	1.84002	0.00996016	0.0445569	0.664	up_KOvsWT_M
KEGG_AMINO_SUGAR_AND_NUCLEOTIDE_SUGAR_METABOLISM	41	0.242176	1.83706	0.0177866	0.0442212	0.673	up_KOvsWT_M
KEGG_ENDOCYTOSIS	157	0.126285	1.82979	0.0122449	0.0447488	0.691	up_KOvsWT_M
KEGG_HEMATOPOIETIC_CELL_LINEAGE	56	0.203372	1.8245	0.0216963	0.0446599	0.702	up_KOvsWT_M
KEGG_UBIQUITIN_MEDIATED_PROTEOLYSIS	124	0.136593	1.79607	0.0078125	0.0507404	0.753	up_KOvsWT_M
KEGG_NOTCH_SIGNALING_PATHWAY	43	0.234537	1.78836	0.0204082	0.0512772	0.763	up_KOvsWT_M
KEGG_TOLL_LIKE_RECEPTOR_SIGNALING_PATHWAY	80	0.166142	1.75576	0.00996016	0.0589049	0.814	up_KOvsWT_M
KEGG_PRIMARY_IMMUNODEFICIENCY	25	0.290342	1.74549	0.026	0.0601584	0.83	up_KOvsWT_M
KEGG_VIBRIO_CHOLERAE_INFECTION	45	0.21663	1.73282	0.026	0.062333	0.844	up_KOvsWT_M
KEGG_AXON_GUIDANCE	112	0.140566	1.72121	0.0236052	0.0652511	0.862	up_KOvsWT_M
KEGG_JAK_STAT_SIGNALING_PATHWAY	96	0.150118	1.7176	0.0264766	0.0648509	0.867	up_KOvsWT_M
KEGG_PYRIMIDINE_METABOLISM	86	0.153076	1.66373	0.0301205	0.0831969	0.936	up_KOvsWT_M
KEGG_ADHERENS_JUNCTION	66	0.170607	1.64215	0.0364372	0.0901032	0.957	up_KOvsWT_M
KEGG_GNRH_SIGNALING_PATHWAY	79	0.15578	1.61418	0.0466019	0.100827	0.972	up_KOvsWT_M
KEGG_METABOLISM_OF_XENOBIOTICS_BY_CYTOCHROME_P450	28	0.252282	1.6095	0.0436508	0.100894	0.972	up_KOvsWT_M
KEGG_NEUROTROPHIN_SIGNALING_PATHWAY	115	0.129685	1.60097	0.0416667	0.102545	0.976	up_KOvsWT_M
KEGG_EPITHELIAL_CELL_SIGNALING_IN_HELICOBACTER_PYLORI_INFECTION	60	0.171989	1.5873	0.0542169	0.107754	0.983	up_KOvsWT_M
KEGG_CYTOKINE_CYTOKINE_RECEPTOR_INTERACTION	148	0.111345	1.5807	0.0472279	0.108611	0.983	up_KOvsWT_M
KEGG_PATHOGENIC_ESCHERICHIA_COLI_INFECTION	47	0.19154	1.56435	0.0396825	0.115562	0.987	up_KOvsWT_M
KEGG_NON_SMALL_CELL_LUNG_CANCER	52	0.176149	1.50416	0.0918164	0.15003	0.996	up_KOvsWT_M
KEGG_VEGF_SIGNALING_PATHWAY	61	0.165654	1.49814	0.0610998	0.151139	0.997	up_KOvsWT_M
KEGG_MELANOMA	56	0.17072	1.49377	0.0645161	0.150982	0.997	up_KOvsWT_M
KEGG_MISMATCH_REPAIR	22	0.271406	1.48807	0.0781563	0.151716	0.998	up_KOvsWT_M
KEGG_NUCLEOTIDE_EXCISION_REPAIR	43	0.190431	1.46948	0.0926316	0.160876	0.999	up_KOvsWT_M
KEGG_PANCREATIC_CANCER	68	0.148753	1.45908	0.0809717	0.164725	1	up_KOvsWT_M
KEGG_GRAFT_VERSUS_HOST_DISEASE	17	0.295339	1.45499	0.10661	0.164105	1	up_KOvsWT_M
KEGG_GLYCOSAMINOGLYCAN_BIOSYNTHESIS_CHONDROITIN_SULFATE	19	0.2761	1.44932	0.0955166	0.165175	1	up_KOvsWT_M
KEGG_GAP_JUNCTION	67	0.149828	1.44827	0.0945674	0.163293	1	up_KOvsWT_M
KEGG_SNARE_INTERACTIONS_IN_VESICULAR_TRANSPORT	33	0.207882	1.44118	0.0950495	0.165229	1	up_KOvsWT_M
KEGG_CALCIUM_SIGNALING_PATHWAY	118	0.111405	1.4079	0.0966387	0.18585	1	up_KOvsWT_M
KEGG_O_GLYCAN_BIOSYNTHESIS	16	0.289026	1.39025	0.116142	0.196575	1	up_KOvsWT_M
KEGG_REGULATION_OF_AUTOPHAGY	19	0.262295	1.38803	0.112676	0.19509	1	up_KOvsWT_M
KEGG_PROGESTERONE_MEDIATED_OOCYTE_MATURATION	75	0.132986	1.35229	0.142857	0.223186	1	up_KOvsWT_M
KEGG_ETHER_LIPID_METABOLISM	19	0.256587	1.34958	0.131846	0.22201	1	up_KOvsWT_M
CUSTOM_MGI_GO_MITOPHAGY	30	0.200961	1.31947	0.163708	0.245719	1	up_KOvsWT_M
KEGG_ARACHIDONIC_ACID_METABOLISM	33	0.18888	1.30566	0.155598	0.254397	1	up_KOvsWT_M
KEGG_P53_SIGNALING_PATHWAY	60	0.143163	1.30412	0.14652	0.252049	1	up_KOvsWT_M
KEGG_LONG_TERM_DEPRESSION	50	0.151567	1.25725	0.194154	0.29566	1	up_KOvsWT_M
KEGG_RIG_I_LIKE_RECEPTOR_SIGNALING_PATHWAY	49	0.150111	1.24522	0.20122	0.305031	1	up_KOvsWT_M
KEGG_CHRONIC_MYELOID_LEUKEMIA	70	0.125249	1.22536	0.206349	0.323361	1	up_KOvsWT_M
KEGG_DILATED_CARDIOMYOPATHY	66	0.128035	1.21407	0.2167	0.331696	1	up_KOvsWT_M
KEGG_COLORECTAL_CANCER	58	0.132699	1.18549	0.240157	0.361695	1	up_KOvsWT_M
KEGG_TYROSINE_METABOLISM	26	0.194208	1.17876	0.240557	0.365244	1	up_KOvsWT_M
CUSTOM_GO_SONIC_HEDGEHOG_SIGNALING	104	0.0960499	1.17113	0.246628	0.369412	1	up_KOvsWT_M
KEGG_VASCULAR_SMOOTH_MUSCLE_CONTRACTION	91	0.102772	1.16169	0.272545	0.376972	1	up_KOvsWT_M
KEGG_N_GLYCAN_BIOSYNTHESIS	43	0.152151	1.15567	0.256311	0.378821	1	up_KOvsWT_M
KEGG_DRUG_METABOLISM_OTHER_ENZYMES	20	0.209704	1.14984	0.254032	0.381623	1	up_KOvsWT_M
KEGG_MELANOGENESIS	80	0.10744	1.13852	0.285433	0.390364	1	up_KOvsWT_M
KEGG_PURINE_METABOLISM	127	0.0860473	1.13594	0.285132	0.388724	1	up_KOvsWT_M
KEGG_HOMOLOGOUS_RECOMBINATION	22	0.20422	1.12924	0.298354	0.392332	1	up_KOvsWT_M
KEGG_INOSITOL_PHOSPHATE_METABOLISM	50	0.136177	1.12609	0.287257	0.391222	1	up_KOvsWT_M
KEGG_DRUG_METABOLISM_CYTOCHROME_P450	30	0.171396	1.12345	0.297619	0.389989	1	up_KOvsWT_M
KEGG_HEDGEHOG_SIGNALING_PATHWAY	37	0.15132	1.12176	0.299603	0.387611	1	up_KOvsWT_M
KEGG_TGF_BETA_SIGNALING_PATHWAY	72	0.112632	1.11086	0.31643	0.396521	1	up_KOvsWT_M
KEGG_GLIOMA	60	0.122421	1.1017	0.315399	0.402956	1	up_KOvsWT_M
KEGG_WNT_SIGNALING_PATHWAY	123	0.0824657	1.08681	0.338144	0.417136	1	up_KOvsWT_M
KEGG_ENDOMETRIAL_CANCER	48	0.128885	1.08407	0.357002	0.415625	1	up_KOvsWT_M
KEGG_PROSTATE_CANCER	82	0.101825	1.07849	0.350394	0.41815	1	up_KOvsWT_M
KEGG_PHOSPHATIDYLINOSITOL_SIGNALING_SYSTEM	70	0.106283	1.06812	0.34004	0.426524	1	up_KOvsWT_M
KEGG_OLFACTORY_TRANSDUCTION	21	0.186661	1.03662	0.397206	0.463294	1	up_KOvsWT_M
KEGG_BASE_EXCISION_REPAIR	33	0.153234	1.02626	0.40748	0.472273	1	up_KOvsWT_M
KEGG_RENAL_CELL_CARCINOMA	64	0.109793	1.0199	0.421162	0.476055	1	up_KOvsWT_M
KEGG_NOD_LIKE_RECEPTOR_SIGNALING_PATHWAY	49	0.119861	0.996685	0.439516	0.503044	1	up_KOvsWT_M
KEGG_TIGHT_JUNCTION	96	0.0855863	0.988869	0.456311	0.508758	1	up_KOvsWT_M
KEGG_CYTOSOLIC_DNA_SENSING_PATHWAY	38	0.125266	0.922997	0.538462	0.599469	1	up_KOvsWT_M
KEGG_HYPERTROPHIC_CARDIOMYOPATHY_HCM	60	0.0996606	0.906096	0.586345	0.619135	1	up_KOvsWT_M
KEGG_PRION_DISEASES	29	0.138774	0.903897	0.551502	0.616112	1	up_KOvsWT_M
KEGG_GALACTOSE_METABOLISM	22	0.157498	0.901662	0.543307	0.613286	1	up_KOvsWT_M
KEGG_GLUTATHIONE_METABOLISM	39	0.108077	0.788649	0.729045	0.780912	1	up_KOvsWT_M
KEGG_HISTIDINE_METABOLISM	22	0.128947	0.707187	0.832994	0.887209	1	up_KOvsWT_M
KEGG_PROXIMAL_TUBULE_BICARBONATE_RECLAMATION	19	0.129488	0.682858	0.861856	0.908203	1	up_KOvsWT_M
KEGG_CYSTEINE_AND_METHIONINE_METABOLISM	28	0.0964034	0.628311	0.931238	0.957594	1	up_KOvsWT_M
KEGG_NICOTINATE_AND_NICOTINAMIDE_METABOLISM	21	0.110455	0.609835	0.94246	0.963641	1	up_KOvsWT_M
KEGG_ARRHYTHMOGENIC_RIGHT_VENTRICULAR_CARDIOMYOPATHY_ARVC	57	0.0674252	0.58815	0.934263	0.969758	1	up_KOvsWT_M
KEGG_DORSO_VENTRAL_AXIS_FORMATION	19	0.10752	0.578611	0.958661	0.966594	1	up_KOvsWT_M
KEGG_ERBB_SIGNALING_PATHWAY	76	0.0491672	0.497005	0.984032	0.989979	1	up_KOvsWT_M
